# Supplementary material for: Planar cell polarity signaling coordinates oriented cell division and cell rearrangement in clonally expanding growth plate cartilage
Source: eLife. 2017 Oct 10;6:e23279. doi: 10.7554/eLife.23279 (PMC5634781; doi:10.7554/eLife.23279)
Supplement: Figure 1—source data 1. [file elife-23279-fig1-data1.xlsx]

## Sheet: Sheet1
		SD of the orientation			kstest
		proiferative	resting		proliferative	resting
		4.67	31.997		h =	h =
		1.23	28.141
		4.92	31.032		1	1
		4.35	28.025		p =	p =
		3.5	10.936
		2.15	24.936		3.5094e-12	3.0862e-25
		6.71	20.66
		1.57	15.109
		2.12	20.322
		0.87	27.715		ranksum(proliferative vs resting)
		3.1	30.849		h =
		4.08	34.904
		3.21	37.026		1
		3.88	33.258		p =
		1.61	37.451
		3.75	18.777		1.9284e-08
		5.85	19.632
		4.32	26.021
			28.093
			37.81
			21.901
			32.676
			28.969
			42.788
			25.67
			41.849
			22.586
