# Supplementary material for: Planar cell polarity signaling coordinates oriented cell division and cell rearrangement in clonally expanding growth plate cartilage
Source: eLife. 2017 Oct 10;6:e23279. doi: 10.7554/eLife.23279 (PMC5634781; doi:10.7554/eLife.23279)
Supplement: Figure 1—source data 2. [file elife-23279-fig1-data2.xlsx]

## Sheet: Sheet1
Singe (SD)	Multi (SD)		kstest
4.14169	54.198		Single	Multi
2.22102	52.4317		h =	h =
7.50779	34.1036
7.50779	41.4239		1	1
5.07538	32.656		p =	p =
14.8963	34.6995
18.8467	26.1483		8.1589e-23	4.7189e-19
15.5118	37.8677
7.56532	46.2865		ranksum (Single vs Multi)
4.8353	26.5022		h =
18.576	52.6735
17.2825	32.5237		1
15.1875	27.0931		p =
7.07266	26.1182
3.89506	43.1826		3.8823e-09
18.3274	67.4655
18.549	50.968
7.14489	27.0121
13.8183	34.5754
4.4259	32.5696
1.66503
9.98696
7.27944
2.30393
10.737
3.0748
1.24112
9.01874
3.34083
