# Supplementary material for: Planar cell polarity signaling coordinates oriented cell division and cell rearrangement in clonally expanding growth plate cartilage
Source: eLife. 2017 Oct 10;6:e23279. doi: 10.7554/eLife.23279 (PMC5634781; doi:10.7554/eLife.23279)
Supplement: Figure 1—source data 3. [file elife-23279-fig1-data3.xlsx]

## Sheet: Sheet1
Single (mean)	Multi (mean)			KS test
8.009	52.354			Single		Multi
2.56433	10.336			h =		h =
11.2087	15.947
11.2087	4.58067			1		1
10.1847	1.25083			p =		p =
13.963	35.3277
12.353	44.2609			1.0777e-19		2.1328e-16
9.53467	29.777
6.608	7.6555			rank sum (single vs multi)
11.315	0.2732			h =
35.6332	36.955
17.18	44.207			0
18.365	63.387			p =
15.675	32.8755
8.003	4.88667			0.0627
15.5909	12.7472
2.49767	8.35675
16.0667	25.7335
5.96933	17.5286
3.39933	18.009
11.758	12.759
