# Supplementary material for: Planar cell polarity signaling coordinates oriented cell division and cell rearrangement in clonally expanding growth plate cartilage
Source: eLife. 2017 Oct 10;6:e23279. doi: 10.7554/eLife.23279 (PMC5634781; doi:10.7554/eLife.23279)
Supplement: Figure 1—figure supplement 1—source data 1. [file elife-23279-fig1-figsupp1-data1.xlsx]

## Sheet: Sheet1
prolierative zone	resting zone		kstest
15.068	56.6637		proliferative	resting
10.305	64.0652		h =	h =
7.125	42.7514
24.775	31.2909		1	1
11.889	10.9361		p =	p =
13.691	61.3157
12.804	20.6589		6.2095e-19	4.0466e-26
11.889	25.3512
18.746	20.3221		ranksum
17.765	81.9542		h =
11.31	44.5527
8.531	59.9957		1
4.97	8.48564		p =
12.49	33.2576
2.726	49.0416		3.1682e-07
15.255	18.7771
4.764	39.6798
24.444	54.8002
11.2	28.0934
10	58.3744
	77.079
	47.648
	34.9229
	51.7596
	37.6892
	45.7049
	38.4001
	42.3545
