# Supplementary material for: Planar cell polarity signaling coordinates oriented cell division and cell rearrangement in clonally expanding growth plate cartilage
Source: eLife. 2017 Oct 10;6:e23279. doi: 10.7554/eLife.23279 (PMC5634781; doi:10.7554/eLife.23279)
Supplement: Figure 2—source data 1. [file elife-23279-fig2-data1.xlsx]

## Sheet: Sheet1
wt
Time 1		233.767		244.41		241.129		252.25		247.097
	1		1		1		1		1
0	214.832	0.919001	239.273	0.978984	198.096	0.821535	251.307	0.996264	222.137	0.898987	0.922954	0.0696231
1	219.567	0.939255	239.979	0.981873	216.77	0.898979	251.88	0.998534	239.905	0.970894	0.957907	0.0394144
2	223.605	0.956529	241.234	0.98701	231.741	0.961066	251.844	0.998393	246.839	0.998956	0.980391	0.0203433
3	229.109	0.980075	242.646	0.992785	234.372	0.971978	251.505	0.99705	247.097	1	0.988377	0.0119122
4	233.767	1	243.199	0.995048	237.884	0.986542	251.184	0.995774	245.69	0.994306	0.994334	0.00488352
5	233.685	0.999647	244.2	0.999142	239.884	0.994837	251.142	0.995611	244.491	0.989454	0.995738	0.00409832
6	228.939	0.979344	244.41	1	240.051	0.995529	251.103	0.995456	243.246	0.984415	0.990949	0.00866853
7	222.523	0.951901	243.175	0.994948	240.04	0.995484	251.19	0.995801	241.315	0.9766	0.982947	0.0191738
8	214.707	0.918463	242.551	0.992397	239.52	0.993327	251.672	0.997712	239.149	0.967834	0.973947	0.0331533
9	203.16	0.869069	241.377	0.987595	239.671	0.993953	251.843	0.99839	237.204	0.959963	0.961794	0.0539454
10	192.343	0.822798	237.314	0.970968	240.159	0.995977	251.962	0.998861	237.602	0.961574	0.950036	0.0728959
11	184.079	0.787445	233.974	0.957304	240.23	0.996272	251.82	0.998298	241.437	0.977094	0.943283	0.0886843
12	176.462	0.754863	228.972	0.936836	240.615	0.997868	251.551	0.997231	243.332	0.984763	0.934312	0.103383
13	169.609	0.725547	225.855	0.924085	241.129	1	252.25	1	240.787	0.974463	0.924819	0.115627
14	165.332	0.70725	222.191	0.909092	240.095	0.995712	247.029	0.979302	229.458	0.928615	0.903994	0.115568
Time 6		230.1		246.179		251.973		251.508		249.115
	6		6		6		6		6
	225.851	0.981535	246.063	0.99953	249.17	0.988876	251.341	0.999338	218.032	0.875226	0.968901	0.0529104
	227.399	0.988262	245.858	0.998695	250.917	0.995809	251.508	1	237.085	0.951709	0.986895	0.020189
	229.272	0.996402	245.877	0.998773	251.078	0.996448	251.416	0.999632	245.525	0.985589	0.995369	0.00564889
	230.1	1	245.995	0.999252	251	0.996139	251.185	0.998714	248.524	0.997628	0.998347	0.00150648
	229.904	0.999147	245.794	0.998437	251	0.996139	250.815	0.997245	249.115	1	0.998193	0.00152903
	228.18	0.991654	245.607	0.997676	251	0.996139	250.484	0.995927	248.356	0.996953	0.99567	0.00234999
	224.986	0.977775	245.45	0.99704	251	0.996139	249.778	0.993122	247.598	0.99391	0.991597	0.00788959
	218.663	0.950295	246.179	1	251	0.996139	249.892	0.993574	246.72	0.990386	0.986079	0.0203116
	213.457	0.927668	245.314	0.996488	251.022	0.996227	250.91	0.997622	246.651	0.990109	0.981623	0.0303043
	208.937	0.908028	244.272	0.992254	250.988	0.996093	251.293	0.999143	247.359	0.992951	0.977694	0.0390408
	205.082	0.891272	243.353	0.988522	250.919	0.995817	250.872	0.997471	248.114	0.995982	0.973813	0.0462727
	202.466	0.879904	243.585	0.989464	250.889	0.995699	250.03	0.994121	247.676	0.994224	0.970682	0.050801
	200.936	0.873257	243.876	0.990644	250.94	0.9959	249.534	0.992149	241.32	0.968709	0.964132	0.0519047
	199.859	0.868575	244.313	0.992421	250.798	0.995336	249.184	0.990761	224.431	0.900913	0.949601	0.0603222
	199.25	0.865926	243.304	0.988322	251.973	1	246.477	0.979998	191.118	0.767188	0.920287	0.101171
Time 11		239.581		245.996		251		252.115		247.684
	11		11		11		11		11
	236.595	0.987536	243.897	0.991466	244.855	0.975518	169.148	0.670916	176.07	0.710865	0.86726	0.161728
	239.086	0.997935	244.698	0.994723	247.175	0.984761	224.216	0.88934	205.447	0.829472	0.939246	0.0760502
	239.081	0.997913	245.996	1	248.739	0.990992	243.543	0.966	220.08	0.888552	0.968691	0.0468004
	237.778	0.992475	245.601	0.998395	249.511	0.994068	246.664	0.978379	224.747	0.907394	0.974142	0.038061
	234.842	0.980219	245.899	0.999604	249.957	0.995845	249.601	0.990028	223.508	0.902392	0.973618	0.0404826
	234.443	0.978556	245.402	0.997585	250.247	0.997	251.776	0.998655	220.634	0.890788	0.972517	0.046441
	236.902	0.988818	245.002	0.995958	250.585	0.998347	252.115	1	219.89	0.887784	0.974181	0.0484857
	236.546	0.987332	245.697	0.998782	251	1	250.213	0.992456	224.031	0.904503	0.976615	0.0406328
	237.249	0.990265	245.402	0.997583	251	1	241.77	0.958967	232.238	0.937638	0.976891	0.0274003
	238.983	0.997507	244.704	0.994747	251	1	228.401	0.90594	240.535	0.971137	0.973866	0.0396842
	239.581	1	244.203	0.992711	250.706	0.998829	203.405	0.806795	245.846	0.992579	0.958183	0.0846972
	236.671	0.987855	244.101	0.992294	249.762	0.995068	175.157	0.69475	247.684	1	0.933993	0.133813
	232.341	0.969782	244.299	0.993099	249.615	0.994482	152.282	0.604018	246.762	0.996278	0.911532	0.172245
	226.251	0.944363	243.903	0.991491	244.153	0.972721	120.623	0.478444	243.086	0.981436	0.873691	0.221646
	217.969	0.909795	242.808	0.987041	225.337	0.897757	117.511	0.466101	234.085	0.945095	0.841158	0.212525
