# Supplementary material for: Planar cell polarity signaling coordinates oriented cell division and cell rearrangement in clonally expanding growth plate cartilage
Source: eLife. 2017 Oct 10;6:e23279. doi: 10.7554/eLife.23279 (PMC5634781; doi:10.7554/eLife.23279)
Supplement: Figure 2—source data 2. [file elife-23279-fig2-data2.xlsx]

## Sheet: Sheet1
Angles evolution between pairs of sister cells in wild-type cartilage
Time	pair 1	pair 1 (initial angle set to 0)	pair 2	pair 2 (initial angle set to 0)	pair 3	pair 3 (initial angle set to 0)	pair 4	pair 4 (initial angle set to 0)	pair 5	pair 5 (initial angle set to 0)	pair 6	pair 6 (initial angle set to 0)	pair 7	pair 7 (initial angle set to 0)	pair 8	pair 8 (initial angle set to 0)
0	5.9967	0	5.333	0	1.0403	0	9.9752	0	4.5256	0	4.9548	0	0.5451	0	0.9424	0
1	14.7506	8.7539	6.2447	0.9117	9.8189	8.7786	46.9811	37.0059	29.6978	25.1722	23.4174	18.4626	15.6058	15.0607	9.7301	8.7877
2	24.9483	18.9516	13.6818	8.3488	51.3923	50.352	48.3117	38.3365	35.5968	31.0712	22.7294	17.7746	26.8894	26.3443	17.3206	16.3782
3	38.2293	32.2326	31.1483	25.8153	50.447	49.4067	69.3357	59.3605	39.2517	34.7261	18.6107	13.6559	34.2682	33.7231	25.8588	24.9164
4	45.0663	39.0696	32.4775	27.1445	55.1605	54.1202	86.2574	76.2822	40.9336	36.408	32.8547	27.8999	31.6032	31.0581	39.1473	38.2049
5	50.6429	44.6462	29.1375	23.8045	78.6414	77.6011	81.4443	71.4691	51.1507	46.6251	29.8164	24.8616	24.5217	23.9766	56.0337	55.0913
6	60.9734	54.9767	26.1771	20.8441	86.0985	85.0582	77.5938	67.6186	43.7836	39.258	47.2934	42.3386	50.5253	49.9802	66.3888	65.4464
7	81.9076	75.9109	48.5669	43.2339	99.2646	98.2243	99.5612	89.586	35.2269	30.7013	44.8698	39.915	46.51	45.9649	80.6066	79.6642
8	78.3591	72.3624	41.3421	36.0091	89.6184	88.5781	94.2807	84.3055	49.8464	45.3208	56.7356	51.7808	52.7647	52.2196	100.93	99.9877
9	75.401	69.4043	84.2231	78.8901			94.9716	84.9964	56.5384	52.0128	73.8666	68.9118	67.7953	67.2502	97.4757	96.5333
10	87.0222	81.0255	91.788	86.455			98.3188	88.3436	50.8723	46.3467	61.6106	56.6558	96.1383	95.5932	103.14	102.198
11	91.9187	85.922	98.362	93.029			97.8864	87.9112	99.4285	94.9029	63.419	58.4642	77.8758	77.3307	99.2939	98.3515
12	82.3321	76.3354	97.2547	91.9217			95.7404	85.7652	114.12	109.595			94.935	94.3899	102.492	101.55
13							92.196	82.2208	104.298	99.7727			89.3901	88.845	101.567	100.625
14							95.2369	85.2617	95.228	90.7024			90.3572	89.8121	100.694	99.7515
15							100.597	90.6214	104.674	100.149			88.8303	88.2852	98.1794	97.237
16							87.6447	77.6695	102.289	97.7638			91.8059	91.2608	101.591	100.649
17							96.4052	86.43	101.284	96.7581			91.7046	91.1595	105.587	104.645
18							99.1555	89.1803	105.692	101.167			96.9226	96.3775	101.055	100.113
19							94.8576	84.8824	111.502	106.977			94.6037	94.0586	97.7652	96.8228
20							105.555	95.5795	97.1501	92.6245					102.365	101.423
21							98.6244	88.6492	96.2941	91.7685
22									99.3033	94.7777
