# Supplementary material for: Planar cell polarity signaling coordinates oriented cell division and cell rearrangement in clonally expanding growth plate cartilage
Source: eLife. 2017 Oct 10;6:e23279. doi: 10.7554/eLife.23279 (PMC5634781; doi:10.7554/eLife.23279)
Supplement: Figure 2—figure supplement 1—source data 1. [file elife-23279-fig2-figsupp1-data1.xlsx]

## Sheet: WT cell division_Detailed
Y coordinate	X coordinate	daughter cell number		Angles
316.03	351.727	1	L	5.3589		Angle range		10	20	30	40	50	60	70	80	90
325.955	352.658		R	9.3024		Cell number		19	9	4	0	0	0	0	0	0
313.407	440	2	L	8.0514		Incidence (%)		59.375	28.125	12.5	0	0	0	0	0	0
318.407	439.181		R	6.5016
254.614	413.092	3	L	12.0185
262.977	411.909		R	0.9998
296.79	386.037	4	L	1.732
306.53	387.147		R	1.1921
255.31	407.5	5	L	3.0252
262.755	405.915		R	22.8919
220.426	412.38	6	L	13.735
230.339	412.207		R	25.8623
346.286	406.873	7	L	11.2477
350.486	407		R	3.4813
317.838	326.459	8	L	0.0767
328.651	326.684		R	13.1965
260.067	189.457	9	L	5.275
268.298	189.022		R	3.9492
274.38	262.295	10	L	15.7371
279.917	259.957		R	1.553
263.722	235.574	11	L	26.1122
270.399	233.942		R	1.6666
285.089	237.942	12	L	11.3961
290.7	235.222		R	20.1639
217.477	494.636	13	L	0.1156
208.974	492.945		R	5.2228
135.738	420.301	14	L	12.3762
130.33	419.972		R	12.5812
223.872	364.344	15	L	3.272
213.414	364.358		R	11.35
282.748	324.194	16	L	7.8955
278.317	323.155		R	3.6784
258.856	324.617	17	L
251.48	325.298		R
220.159	356.995	18	L
212.395	357.531		R
221.332	340.624	19	L
213.695	338.472		R
225.877	308.314	20	L
215.734	308.589		R
173.282	311.234	21	L
163.679	306.527		R
165.38	336.984	22	L
154.279	336.661		R
127.623	288.838	23	L
121.873	287.679		R
222.625	348.014	24	L
215.866	345.532		R
226.828	377.618	25	L
217.903	377.636		R
205.631	339.278	16	L
198.717	339.91		R
226.587	371.008	27	L
219.35	369.42		R
126.904	292.763	28	L
123.082	291.91		R
117.121	307.402	29	L
110.474	307.022		R
102.965	388.94	30	L
94.3762	387.216		R
290.712	343.527	31	L
283.595	344.514		R
249.996	252.947	32	L
241.503	252.401		R
