# Supplementary material for: Planar cell polarity signaling coordinates oriented cell division and cell rearrangement in clonally expanding growth plate cartilage
Source: eLife. 2017 Oct 10;6:e23279. doi: 10.7554/eLife.23279 (PMC5634781; doi:10.7554/eLife.23279)
Supplement: Figure 3—source data 1. [file elife-23279-fig3-data1.xlsx]

## Sheet: Sheet1
Time 1		242.933		145.787		229.372		219.211		226.894
	1		1		1		1		1
0	240.881	0.991556	133.573	0.916222	189.356	0.825539	167.657	0.764822	225.507	0.993887		0.898405	0.101569
1	241.357	0.993513	139.961	0.960037	197.912	0.862841	173.138	0.789826	226.139	0.996676		0.920578	0.0909632
2	242.933	1	145.52	0.998172	201.35	0.877832	181.573	0.828303	226.894	1		0.940861	0.0820388
3	242.551	0.998431	145.787	1	203.068	0.885319	192.721	0.879158	225.032	0.991796		0.950941	0.0628296
4	242.184	0.996921	142.521	0.977597	206.518	0.900363	202.401	0.923317	220.502	0.97183		0.954005	0.0404205
5	242.315	0.997459	139.494	0.956834	210.975	0.919795	207.164	0.945043	216.137	0.952592		0.954345	0.028055
6	242.327	0.997506	140.547	0.96406	220.392	0.96085	210.956	0.962341	214.704	0.946277		0.966207	0.0188752
7	242.872	0.999751	142.74	0.979099	229.372	1	215.224	0.981811	215.744	0.95086		0.982304	0.0201048
8	241.939	0.995912	141.826	0.972832	223.849	0.975919	218.723	0.997773	217.753	0.959712		0.98043	0.0161845
9	241.366	0.993551	137.078	0.940265	218.157	0.951106	219.211	1	217.361	0.957988		0.968582	0.0265992
10	240.644	0.990579	133.142	0.913261	213.147	0.929263	215.13	0.981383	215.455	0.949586		0.952814	0.0330601
11	240.576	0.990301	132.451	0.908521	206.939	0.902197	208.756	0.952307	212.226	0.935356		0.937736	0.0356988
12	241.258	0.993105	132.966	0.912056	200.29	0.873209	205.2	0.936085	208.859	0.920514		0.926994	0.0436216
13	239.675	0.98659	130.446	0.894773	199.9	0.871509	206.227	0.940771	210.548	0.927957		0.92432	0.044225
14	234.323	0.964561	127.45	0.874221	203.632	0.887781	207.188	0.945154	212.478	0.936464		0.921636	0.0387619
Time 6		241.994		156.113		230.592		233.886		237.617
	6		6		6		6		6
	241.699	0.99878	138.042	0.884243	207.267	0.898848	192.804	0.824352	216.994	0.913211		0.903887	0.0629062
	241.795	0.999174	138.632	0.888028	214.327	0.929466	201.037	0.859551	217.201	0.91408		0.91806	0.0525611
	241.481	0.997878	139.695	0.894836	222.579	0.96525	206.916	0.88469	220.231	0.926831		0.933897	0.0476277
	241.5	0.997959	140.679	0.90114	227.507	0.986623	212.406	0.908164	224.656	0.945456		0.947868	0.0440929
	241.222	0.996807	141.875	0.908801	230.237	0.998462	219.802	0.939784	227.889	0.959063		0.960583	0.0382859
	241.567	0.998233	143.699	0.920484	230.592	1	225.044	0.962195	231.887	0.975888		0.97136	0.0325397
	241.954	0.999832	147.101	0.942276	225.663	0.978628	229.474	0.981137	235.397	0.990658		0.978506	0.0219204
	241.9	0.999612	149.039	0.954685	222.995	0.967054	233.137	0.9968	237.253	0.99847		0.983324	0.0209833
	241.928	0.999726	149.023	0.954582	221.365	0.959988	233.886	1	237.617	1		0.982859	0.0234244
	241.994	1	148.803	0.953176	217.194	0.941899	231.484	0.989731	236.571	0.9956		0.976081	0.0266107
	241.957	0.999845	151.312	0.96925	215.099	0.932813	228.048	0.975038	234.864	0.988417		0.973073	0.0254535
	241.96	0.99986	155.367	0.995224	214.054	0.928281	227.442	0.97245	233.173	0.981298		0.975422	0.0285262
	241.575	0.998268	156.113	1	217.014	0.941117	225.954	0.966086	230.892	0.9717		0.975434	0.0245146
	240.642	0.994413	150.017	0.960955	225.168	0.97648	225.077	0.962339	227.459	0.957252		0.970288	0.0153344
	238.284	0.984666	142.432	0.912366	223.647	0.969884	224.096	0.958142	222.376	0.93586		0.952184	0.0285298
Time 11		242.968		146.957		236.738		221.117		237.462
	11		11		11		11		11
	242.746	0.999088	132.566	0.902076	198.417	0.838128	180.109	0.81454	230.827	0.972056		0.905178	0.0806416
	242.777	0.999213	131.889	0.897465	205.53	0.868177	188.645	0.853145	230.75	0.971734		0.917947	0.0644073
	242.968	1	132.055	0.898595	209.178	0.883584	197.903	0.895014	230.766	0.9718		0.929799	0.0524684
	241.983	0.995947	134.567	0.915692	212.639	0.898205	201.926	0.913207	231.807	0.976185		0.939847	0.0432863
	241.937	0.995756	135.883	0.924643	218.547	0.92316	203.625	0.920895	233.231	0.982179		0.949327	0.0365284
	241.967	0.995882	133.872	0.910962	218.577	0.923287	206.417	0.933521	233.96	0.985252		0.949781	0.0382647
	242.095	0.996409	134.476	0.915073	217.065	0.916899	211.359	0.955872	232.523	0.979201		0.952691	0.0364705
	241.768	0.995063	138.964	0.945609	216.231	0.913376	216.132	0.977457	232.039	0.97716		0.961733	0.0323824
	241.919	0.995681	142.628	0.97054	215.743	0.911314	219.733	0.993741	233.967	0.985281		0.971311	0.0349727
	241.769	0.995065	146.957	1	219.158	0.925739	220.483	0.997134	235.269	0.990765		0.981741	0.031486
	241.687	0.99473	144.798	0.985311	223.91	0.945812	220.518	0.997293	236.888	0.997581		0.984145	0.0220013
	241.284	0.993071	139.206	0.947258	228.448	0.964982	221.117	1	237.462	1		0.981062	0.0237844
	240.617	0.990326	136.282	0.927356	235.94	0.99663	218.895	0.989949	235.938	0.993582		0.979569	0.0293136
	239.528	0.985843	135.027	0.918819	236.738	1	217.977	0.985801	233.551	0.983527		0.974798	0.0319691
	237.729	0.978439	133.834	0.910702	234.557	0.990789	219.918	0.994578	229.357	0.965865		0.968075	0.0339937
