# Supplementary material for: Planar cell polarity signaling coordinates oriented cell division and cell rearrangement in clonally expanding growth plate cartilage
Source: eLife. 2017 Oct 10;6:e23279. doi: 10.7554/eLife.23279 (PMC5634781; doi:10.7554/eLife.23279)
Supplement: Figure 3—source data 2. [file elife-23279-fig3-data2.xlsx]

## Sheet: Sheet1
Angles evolution between pairs of sister cells in the cartilage expressing Fzd7-ΔPDB
Time	pair1	pair1 (initial angle set to 0)	pair2	pair2 (initial angle set to 0)	pair3	pair3 (initial angle set to 0)	pair4	pair4 (initial angle set to 0)	pair5	pair5 (initial angle set to 0)	pair6	pair6 (initial angle set to 0)	pair7	pair7 (initial angle set to 0)
0	145.718	0	70.6989	0	0.4834	0	223.293	0	103.445	0	168.363	0	159.732	0
1	163.349	17.6306	143.416	72.7172	23.2389	22.7555	230.216	6.9235	137.654	34.2086	172.068	3.7054	156.004	-3.7283
2	183.288	37.5699	154.845	84.1464	36.7764	36.293	262.582	39.2894	164.07	60.625	186.517	18.1546	184.828	25.0953
3	175.171	29.4526	163.459	92.76	30.224	29.7406	290.233	66.9404	166.942	63.4973	204.608	36.246	196.745	37.0126
4	182.431	36.7123	154.842	84.1433	34.4684	33.985	331.262	107.969	211.354	107.909	216.452	48.0894	186.517	26.7848
5	201.273	55.5545	165.893	95.1937	47.3909	46.9075	340.487	117.194	204.836	101.391	210.686	42.3235	204.608	44.8762
6	200.462	54.7436	170.457	99.7576	53.3502	52.8668	320.291	96.9984	202.642	99.197	237.462	69.0991	216.452	56.7196
7	203.022	57.3033	168.959	98.2602	58.27	57.7866	336.962	113.669	182.755	79.3101	215.312	46.9494	210.686	50.9537
8	205.417	59.6985	170.756	100.057	63.2477	62.7643	338.753	115.46	178.074	74.6292	221.596	53.2339	210.883	51.1507
9	212.977	67.2588	181.881	111.182	60.7279	60.2445	341.366	118.073	178.076	74.6304	226.844	58.4811	215.312	55.5796
10	215.884	70.1659	179.27	108.571	56.5108	56.0274	340.382	117.09	181.352	77.907	236.262	67.8999	221.596	61.8641
11	211.613	65.8948	182.556	111.857	68.9419	68.4585	351.183	127.891	178.281	74.8357	246.743	78.3801	226.844	67.1113
12	224.964	79.2453	183.948	113.249	64.0331	63.5497	341.531	118.238	177.081	73.6358	253.538	85.1757	222.042	62.3102
13	222.552	76.8339	181.909	111.21	89.8291	89.3457	347.683	124.39	172.963	69.5183	255.635	87.2726	223.432	63.7
14	220.66	74.9421	176.684	105.985	85.1697	84.6863	345.774	122.481	178.644	75.199	257.55	89.1872	214.167	54.4347
15	220.08	74.3621	185.865	115.166	86.8537	86.3703	345.827	122.534	177.203	73.7584			219.108	59.3759
16	235.32	89.6021	182.984	112.285	91.8407	91.3573	346.365	123.073	180.609	77.1642			216.146	56.4138
17	237.173	91.4552	183.212	112.513	96.9211	96.4377	343.953	120.66	176.934	73.4892
18	245.526	99.8079	184.48	113.781	92.1923	91.7089	346.463	123.17	175.886	72.4405
19	235.975	90.2571	195.705	125.006	91.7933	91.3099			175.876	72.4306
20	239.452	93.7334	196.34	125.641	94.1963	93.7129			175.898	72.4527
21					89.1466	88.6632			175.895	72.4495
