# Supplementary material for: Planar cell polarity signaling coordinates oriented cell division and cell rearrangement in clonally expanding growth plate cartilage
Source: eLife. 2017 Oct 10;6:e23279. doi: 10.7554/eLife.23279 (PMC5634781; doi:10.7554/eLife.23279)
Supplement: Figure 3—source data 3. [file elife-23279-fig3-data3.xlsx]

## Sheet: Sheet1
Time 1		206.099		184.106		184.106		176.381		113.167
	1		1		1		1		1
0	201.228	0.976366	146.379	0.795076	144.629	0.785573	145.182	0.823116	113.167	1		0.876026	0.103648
1	195.862	0.950329	158.019	0.858304	146.379	0.795076	144.145	0.817236	111.395	0.984343		0.881058	0.0828406
2	202.431	0.982204	175.832	0.955057	158.019	0.858304	145.557	0.825239	100.104	0.884573		0.901075	0.0658574
3	206.099	1	184.106	1	175.832	0.955057	152.333	0.863655	91.0354	0.804436		0.92463	0.0872522
4	198.372	0.962507	174.016	0.945191	184.106	1	158.52	0.898734	85.3787	0.75445		0.912177	0.0953867
5	197.74	0.959443	166.69	0.905398	174.016	0.945191	162.267	0.91998	94.7104	0.83691		0.913385	0.0476675
6	198.58	0.963518	158.817	0.862637	166.69	0.905398	165.708	0.939491	89.6383	0.79209		0.892627	0.0678084
7	195.423	0.948197	146.642	0.796509	158.817	0.862637	160.655	0.910842	84.0938	0.743096		0.852256	0.0833193
8	191.143	0.927431	149.747	0.81337	146.642	0.796509	157.123	0.890816	77.4852	0.684699		0.822565	0.0941085
9	184.269	0.894079	152.16	0.826481	149.747	0.81337	165.395	0.937716	80.7202	0.713285		0.836986	0.0856973
10	172.021	0.834653	149.593	0.812536	152.16	0.826481	174.434	0.988961	85.0538	0.751579		0.842842	0.0879389
11	165.048	0.800818	142.565	0.77436	149.593	0.812536	176.381	1	87.4708	0.772937		0.83213	0.0953755
12	163.466	0.793144	150.634	0.818191	142.565	0.77436	169.703	0.962137	83.0838	0.734171		0.8164	0.0870519
13	161.362	0.782936	151.218	0.821362	150.634	0.818191	163.053	0.924435	81.6267	0.721295		0.813644	0.0738682
14	151.088	0.733084	144.051	0.782433	151.218	0.821362	156.807	0.889025	83.6719	0.739368		0.793054	0.0644268
Time 6		234.155		202.022		202.022		164.378		166.946
	6		6		6		6		6
	224.347	0.958113	180.806	0.89498	173.116	0.856914	164.378	1	166.946	1		0.942001	0.0641056
	221.565	0.946229	184.34	0.912472	180.806	0.89498	153.433	0.933415	160.59	0.961925		0.929804	0.0265879
	232.985	0.995003	176.897	0.875628	184.34	0.912472	143.701	0.874209	154.438	0.925073		0.916477	0.0492734
	234.155	1	172.436	0.853549	176.897	0.875628	137.503	0.836508	150.22	0.899811		0.893099	0.0643134
	223.854	0.956007	181.789	0.899844	172.436	0.853549	134.652	0.819162	145.543	0.871795		0.880071	0.0515732
	219.379	0.936895	194.166	0.961112	181.789	0.899844	142.398	0.866284	143.7	0.860757		0.904978	0.0437285
	220.474	0.94157	202.022	1	194.166	0.961112	139.925	0.85124	141.194	0.845747		0.919934	0.0685506
	217.332	0.928154	197.838	0.979287	202.022	1	124.629	0.758188	132.657	0.794607		0.892047	0.109523
	217.599	0.929294	185.086	0.916166	197.838	0.979287	114.288	0.695277	127.07	0.761146		0.856234	0.121471
	221.909	0.947701	176.909	0.875688	185.086	0.916166	114.442	0.696213	125.098	0.749329		0.837019	0.109002
	223.531	0.954625	167.989	0.831536	176.909	0.875688	116.544	0.708999	115.071	0.689268		0.812023	0.112308
	217.461	0.928703	160.705	0.795483	167.989	0.831536	111.119	0.675998	116.035	0.695045		0.785353	0.10356
	210.478	0.898883	162.679	0.805251	160.705	0.795483	115.761	0.704235	125.976	0.754592		0.791689	0.0719603
	206.421	0.881553	170.897	0.845932	162.679	0.805251	112.075	0.681812	124.471	0.745576		0.792025	0.0796879
	207.042	0.884206	172.776	0.855233	170.897	0.845932	107.897	0.656397	118.772	0.711437		0.790641	0.100348
Time 11		253.587		221.638		221.638		191.37		184.355
	11		11		11		11		11
	247.2	0.974813	193.33	0.872279	194.202	0.876212	191.352	0.999905	176.809	0.959068		0.936455	0.0586437
	246.824	0.97333	189.82	0.856445	193.33	0.872279	190.969	0.997902	179.52	0.973772		0.934745	0.0652565
	249.023	0.982004	191.766	0.865223	189.82	0.856445	191.37	1	175.312	0.95095		0.930924	0.0664182
	250.629	0.988336	206.556	0.931955	191.766	0.865223	187.992	0.982347	182.554	0.990229		0.951618	0.0539306
	252.031	0.993865	221.638	1	206.556	0.931955	188.03	0.982548	184.355	1		0.981674	0.0286927
	253.399	0.999259	212.891	0.960534	221.638	1	185.224	0.967882	180.899	0.981256		0.981786	0.0179047
	252.308	0.994956	198.955	0.89766	212.891	0.960534	174.058	0.909537	174.281	0.945356		0.941608	0.0393008
	247.576	0.976295	196.659	0.887298	198.955	0.89766	164.099	0.857493	167.227	0.907091		0.905167	0.0439072
	250.54	0.987985	195.818	0.883504	196.659	0.887298	166.406	0.86955	162.789	0.88302		0.902271	0.0483852
	252.561	0.995954	196.32	0.88577	195.818	0.883504	163.487	0.854297	159.547	0.865434		0.896992	0.0568332
	253.587	1	189.234	0.853797	196.32	0.88577	172.536	0.90158	157.967	0.856864		0.899602	0.0595811
	252.201	0.994537	183.926	0.82985	189.234	0.853797	179.121	0.935991	150.957	0.81884		0.886603	0.0757923
	251.534	0.991903	187.568	0.846282	183.926	0.82985	169.023	0.883227	140.458	0.761887		0.86263	0.0845971
	248.127	0.97847	192.034	0.866431	187.568	0.846282	167.029	0.872806	140.023	0.75953		0.864704	0.0781221
	245.791	0.969258	191.2	0.862667	192.034	0.866431	169.274	0.884536	139.912	0.758929		0.868364	0.0749223
