# Supplementary material for: Planar cell polarity signaling coordinates oriented cell division and cell rearrangement in clonally expanding growth plate cartilage
Source: eLife. 2017 Oct 10;6:e23279. doi: 10.7554/eLife.23279 (PMC5634781; doi:10.7554/eLife.23279)
Supplement: Figure 3—source data 4. [file elife-23279-fig3-data4.xlsx]

## Sheet: Sheet1
Angles evolution between pairs of sister cells in the cartilage expressing Dvl-ΔPDZ
Time	pair1	pair1 (initial angle set to 0)	pair2	pair2 (initial angle set to 0)	pair3	pair3 (initial angle set to 0)	pair4	pair4 (initial angle set to 0)	pair5	pair5 (initial angle set to 0)	pair6	pair6 (initial angle set to 0)	pair7	pair7 (initial angle set to 0)	pair8	pair8 (initial angle set to 0)
0	276.529	0			5.62372	0	88.8862	0	152.302	0	131.861	0	140.618	0	116.884	0
1	293.691	17.1624			41.7289	36.1052	108.516	19.6299	171.398	19.0963	138.427	6.56673	156.2	15.5812	123.442	6.55811
2	309.762	33.2332			64.0506	58.4269	108.442	19.5554	186.118	33.8158	140.776	8.91513	156.241	15.6227	128.618	11.7341
3	326.063	49.5338			69.0786	63.4549	134.481	45.5946	192.654	40.352	164.787	32.9259	161.544	20.9258	149.407	32.5235
4	329.783	53.2543			91.1873	85.5636	148.11	59.2234	199.376	47.0739	178.815	46.9544	159.426	18.8074	150.336	33.4524
5	332.198	55.6696			92.882	87.2583	176.905	88.0185	220.03	67.7279	189.633	57.7727	163.472	22.8533	162.055	45.1714
6	333.199	56.6697			98.7536	93.1298	183.109	94.2229	228.708	76.4059	196.558	64.6976	169.076	28.4573	169.488	52.6045
7	337.607	61.078					171.028	82.1422	246.61	94.3079	208.342	76.4817	171.045	30.4266	207.839	90.9551
8	339.951	63.4221					182.818	93.9317	245.682	93.3801	222.089	90.2283	165.511	24.8929	206.051	89.1679
9	335.802	59.2733					170.993	82.1066			217.218	85.357	178.767	38.149	207.14	90.2569
10	335.622	59.0929					174.277	85.3905					176.905	36.2864	204.818	87.9341
11	337.399	60.8705					180.06	91.1736					200.164	59.5456	206.758	89.8742
12	343.508	66.9791											213.962	73.3435	204.812	87.9289
13	346.485	69.9558											219.289	78.6705	212.215	95.3317
14	345.301	68.772											214.952	74.3333
15	355.296	78.7667											222.853	82.235
16	354.285	77.7563
