# Supplementary material for: Planar cell polarity signaling coordinates oriented cell division and cell rearrangement in clonally expanding growth plate cartilage
Source: eLife. 2017 Oct 10;6:e23279. doi: 10.7554/eLife.23279 (PMC5634781; doi:10.7554/eLife.23279)
Supplement: Figure 3—source data 5. [file elife-23279-fig3-data5.xlsx]

## Sheet: Sheet1
Fz7
Time 1		134.415		103.688		146.442		132.145		97.4272
	1		1		1		1		1
0	95.7633	0.712446	101.775	0.981547	140.96	0.962568	121.494	0.919398	93.4617	0.959298	0.907051	0.111114
1	97.6415	0.726419	103.688	1	142.4	0.972397	122.445	0.926597	94.7276	0.972291	0.919541	0.111126
2	99.8285	0.742689	103.263	0.995894	144.081	0.98388	122.748	0.928892	94.2625	0.967517	0.923775	0.104338
3	101.611	0.755953	101.663	0.980468	146.442	1	125.784	0.951864	92.1196	0.945522	0.926762	0.097987
4	104.787	0.779578	99.3525	0.958185	145.453	0.993248	128.581	0.973027	94.8173	0.973212	0.93545	0.0880221
5	110.855	0.824724	97.4196	0.939544	144.618	0.987542	129.755	0.981913	96.8082	0.993647	0.945474	0.0707704
6	118.867	0.884329	96.9351	0.934871	143.567	0.980367	130.481	0.987411	96.8642	0.994221	0.95624	0.0464331
7	126.487	0.941019	96.2188	0.927963	141.417	0.96569	131.579	0.995721	94.1334	0.966192	0.959317	0.0261295
8	131.731	0.980036	94.0421	0.90697	139.564	0.953036	132.145	1	90.8587	0.93258	0.954524	0.0369595
9	134.32	0.999291	90.4579	0.872403	138.016	0.942465	131.563	0.995597	89.7221	0.920914	0.946134	0.0532869
10	134.415	1	88.0579	0.849257	136.521	0.932253	130.178	0.985114	90.5506	0.929418	0.939208	0.0592421
11	133.734	0.994935	88.3293	0.851874	134.575	0.918964	128.629	0.973394	91.2462	0.936558	0.935145	0.0553076
12	131.922	0.981457	88.9674	0.858028	130.79	0.893116	127.433	0.964343	92.9743	0.954295	0.930248	0.0523391
13	129.527	0.963636	86.806	0.837183	127.145	0.86823	126.786	0.959449	95.6434	0.981691	0.922038	0.0647769
14	128.293	0.954457	81.8507	0.789393	123.922	0.846223	124.588	0.942809	97.4272	1	0.906576	0.0861799
Time 6		131.167		95.2009		159.699		131.262		105.368
	6		6		6		6		6
	131.167	1	94.5284	0.992936	159.699	1	129.043	0.983099	105.368	1	0.995207	0.00742749
	126.898	0.967452	95.2009	1	156.607	0.980636	124.585	0.949133	101.805	0.966188	0.972682	0.0189317
	119.39	0.910209	93.6752	0.983974	149.769	0.937819	116.296	0.885983	97.0123	0.920703	0.927738	0.0366207
	108.985	0.830885	89.4988	0.940105	142.263	0.890821	110.588	0.842504	89.643	0.850764	0.871016	0.0447186
	98.1528	0.748302	84.7247	0.889957	133.275	0.834537	107.753	0.820903	78.5452	0.74544	0.807828	0.0613701
	89.738	0.684149	78.8177	0.827909	121.58	0.761303	102.836	0.783444	66.8454	0.634402	0.738241	0.0779809
	89.5151	0.682449	70.0001	0.735288	111.886	0.700606	94.232	0.717895	58.3171	0.553463	0.67794	0.0723079
	98.2758	0.74924	63.1653	0.663495	114.634	0.717812	91.397	0.696297	50.259	0.476987	0.660766	0.107385
	108.094	0.824093	61.228	0.643145	122.848	0.769245	97.7452	0.74466	47.2557	0.448484	0.685925	0.148063
	114.021	0.869278	64.7935	0.680598	129.725	0.812309	105.502	0.803757	51.0903	0.484877	0.730164	0.15341
	116.691	0.889636	73.2079	0.768983	135.326	0.847378	116.369	0.886546	58.3237	0.553526	0.789214	0.140445
	119.478	0.910886	81.6948	0.858131	139.236	0.871862	125.304	0.954611	67.6861	0.642381	0.847574	0.120697
	121.332	0.925013	87.4464	0.918546	142.737	0.893785	130.7	0.995725	78.6456	0.746393	0.895893	0.0917639
	120.239	0.916681	91.3473	0.959521	145.472	0.910909	131.262	1	89.8612	0.852835	0.927989	0.0553343
	117.027	0.892194	93.6124	0.983314	149.395	0.935479	127.959	0.974841	99.1527	0.941017	0.945369	0.0362379
Time 11		140.95		97.4061		173.769		139.039		91.8851
	11		11		11		11		11
	140.95	1	89.2023	0.915777	173.769	1	132.116	0.950209	91.8851	1	0.973197	0.0386674
	135.527	0.961531	82.5802	0.847793	171.25	0.985507	130.529	0.9388	86.9541	0.946335	0.935993	0.0524354
	124.965	0.886591	73.3282	0.752809	168.385	0.969016	129.719	0.932973	77.3615	0.841937	0.876665	0.0841787
	110.725	0.785564	60.2784	0.618836	164.234	0.945128	126.689	0.911178	66.3844	0.722472	0.796635	0.134541
	93.8955	0.666164	46.6615	0.479041	158.16	0.910175	119.786	0.861533	54.0321	0.58804	0.70099	0.182184
	77.9991	0.553383	37.0328	0.38019	145.092	0.834974	110.933	0.797855	42.1069	0.458256	0.604932	0.202989
	67.1473	0.476393	35.0383	0.359714	129.071	0.742774	102.893	0.740032	33.471	0.36427	0.536637	0.192681
	71.7281	0.508892	39.7361	0.407943	114.431	0.658524	93.6305	0.673414	31.8646	0.346787	0.519112	0.146119
	90.321	0.640804	48.39	0.496786	110.78	0.637514	88.624	0.637406	31.2347	0.339932	0.550488	0.132762
	109.081	0.773904	58.5857	0.601458	123.021	0.70796	99.0052	0.71207	34.5748	0.376283	0.634335	0.157015
	122.286	0.867586	68.1194	0.699334	138.958	0.799673	110.816	0.797018	41.3118	0.449603	0.722643	0.163988
	131.066	0.929881	77.3681	0.794284	154.738	0.890484	120.765	0.868574	49.9162	0.543246	0.805294	0.154575
	135.516	0.96145	85.0066	0.872703	165.701	0.953574	132.267	0.951294	57.7124	0.628093	0.873423	0.141796
	137.03	0.972194	92.4941	0.949572	169.3	0.974285	139.039	1	63.6735	0.692969	0.917804	0.126949
	138.999	0.986165	97.4061	1	167.27	0.962599	138.648	0.997193	69.8891	0.760614	0.941314	0.102083
