# Supplementary material for: Planar cell polarity signaling coordinates oriented cell division and cell rearrangement in clonally expanding growth plate cartilage
Source: eLife. 2017 Oct 10;6:e23279. doi: 10.7554/eLife.23279 (PMC5634781; doi:10.7554/eLife.23279)
Supplement: Figure 3—source data 6. [file elife-23279-fig3-data6.xlsx]

## Sheet: Sheet1
Time 1		109.38		126.224		102.678		129.73		122.468
	1		1		1		1		1
0	96.723	0.884287	126.224	1	100.104	0.974931	120.836	0.931448	114.103	0.93169		0.944471	0.044627
1	96.3041	0.880458	123.607	0.979269	100.397	0.977788	121.229	0.934474	116.949	0.954932		0.945384	0.0406936
2	98.7635	0.902943	119.927	0.950114	99.0205	0.964383	122.819	0.946733	118.852	0.970475		0.946929	0.0264765
3	101.056	0.923904	116.576	0.923566	99	0.964183	123.874	0.954863	118.287	0.965859		0.946475	0.0211776
4	101.491	0.927876	113.506	0.899249	100.074	0.974646	125.465	0.967126	118.169	0.964897		0.946759	0.0321533
5	103.056	0.942184	111.403	0.882589	101.947	0.992889	127.986	0.986557	116.758	0.953375		0.951519	0.044105
6	105.907	0.968253	112.816	0.893777	102.678	1	129.387	0.997357	114.923	0.938393		0.959556	0.0444831
7	108.794	0.99465	115.748	0.917008	101.544	0.988957	129.73	1	114.768	0.937122		0.967547	0.0378351
8	109.38	1	117.164	0.928224	100.253	0.976387	129.222	0.996087	117.462	0.959125		0.971965	0.0294343
9	106.631	0.97487	114.397	0.906307	98.0038	0.954481	128.103	0.987459	119.506	0.975815		0.959786	0.0321653
10	100.512	0.918925	109.585	0.868181	97.5198	0.949767	126.002	0.971269	119.979	0.979677		0.937564	0.0453315
11	95.6584	0.874554	106.727	0.845539	99.3923	0.968004	124.685	0.961114	120.9	0.987194		0.927281	0.0629572
12	92.8571	0.848943	105.112	0.832748	100.065	0.974556	124.255	0.957798	122.468	1		0.922809	0.0765302
13	89.9814	0.822652	104.123	0.824909	98.3189	0.95755	123.334	0.950701	122.016	0.996305		0.910424	0.0809866
14	89.2402	0.815876	102.401	0.811269	95.4941	0.930038	121.166	0.933986	119.402	0.97496		0.893226	0.0748282
Time 6		98.4555		135.196		101.501		122.541		114.595
	6		6		6		6		6
	98.4555	1	126.677	0.936982	101.501	1	122.541	1	111.906	0.976536		0.982704	0.0275046
	96.528	0.980423	121.025	0.895183	98.6297	0.97171	118.114	0.963872	113.779	0.992878		0.960813	0.0382366
	92.2166	0.936632	115.397	0.853549	95.3482	0.93938	111.549	0.910299	114.392	0.998226		0.927617	0.0524195
	87.1655	0.885329	110.215	0.815222	93.338	0.919575	104.152	0.849936	114.595	1		0.894012	0.07091
	80.6777	0.819433	104.099	0.76998	91.4444	0.900919	95.2967	0.777672	113.532	0.990719		0.851745	0.0934724
	73.3778	0.745289	97.4002	0.720435	87.5107	0.862164	84.8464	0.692392	107.573	0.938725		0.791801	0.104494
	66.5572	0.676013	93.7743	0.693616	80.1403	0.78955	73.4594	0.599468	99.3009	0.866537		0.725037	0.104094
	64.3305	0.653397	98.981	0.732128	74.3112	0.732121	65.9905	0.538518	92.7317	0.809212		0.693075	0.102469
	69.7715	0.70866	107.035	0.791698	74.9633	0.738546	66.0384	0.538909	88.3839	0.771271		0.709817	0.100645
	77.4085	0.786228	113.997	0.843198	78.724	0.775597	71.1269	0.580433	88.3757	0.7712		0.751331	0.0998084
	83.7313	0.850448	119.048	0.880557	83.0823	0.818535	79.7108	0.650483	90.9938	0.794046		0.798814	0.0891093
	85.1914	0.865278	123.125	0.910716	86.2331	0.849577	89.5841	0.731054	94.0733	0.820919		0.835509	0.0668279
	86.3833	0.877384	127.533	0.943319	88.3778	0.870707	98.4923	0.80375	97.2874	0.848966		0.868825	0.0506344
	89.1884	0.905875	132.111	0.977182	91.0311	0.896848	105.891	0.864128	98.8248	0.862382		0.901283	0.046624
	93.2802	0.947435	135.196	1	95.3055	0.938959	111.262	0.90796	98.6427	0.860793		0.93103	0.051367
Time 11		103.39		121.953		102.398		105.93		84.9284
	11		11		11		11		11
	95.209	0.920873	113.562	0.931196	102.246	0.998516	101.177	0.955132	84.9284	1		0.961143	0.03695
	91.6824	0.886764	106.4	0.87247	101.606	0.992263	91.2425	0.86135	73.1297	0.861075		0.894784	0.0554942
	83.335	0.806027	98.9046	0.811005	100.122	0.977767	80.0505	0.755695	61.8325	0.728054		0.81571	0.0970357
	72.7587	0.703731	91.8832	0.753431	93.0367	0.908575	66.8878	0.631436	52.7335	0.620917		0.723618	0.116767
	60.673	0.586837	85.4394	0.700592	84.1101	0.8214	53.6064	0.506057	43.7152	0.51473		0.625923	0.134207
	55.2835	0.534709	76.4408	0.626805	73.4962	0.717747	43.2326	0.408126	37.0851	0.436663		0.54481	0.129529
	58.3041	0.563925	68.06	0.558083	67.1987	0.656247	34.8129	0.328642	34.289	0.40374		0.502127	0.13274
	69.3851	0.671101	63.983	0.524653	65.7473	0.642073	32.4707	0.306531	34.6878	0.408436		0.510559	0.154374
	79.1641	0.765685	65.241	0.534968	72.2228	0.705311	38.3606	0.362133	35.003	0.412147		0.556049	0.176764
	84.7096	0.819322	72.4451	0.594041	79.566	0.777023	45.0684	0.425456	36.7611	0.432848		0.609738	0.185342
	89.7423	0.867999	82.7888	0.678858	83.6071	0.816488	55.7489	0.526283	41.6872	0.490851		0.676096	0.168303
	91.9425	0.889279	93.0525	0.763019	87.5847	0.855332	68.1145	0.643017	49.3388	0.580946		0.746318	0.132872
	93.8903	0.908119	103.255	0.846681	91.5672	0.894224	81.8119	0.772323	59.4475	0.699972		0.824264	0.0874284
	99.327	0.960703	113.372	0.929637	96.4872	0.942272	95.2897	0.899557	67.9738	0.800366		0.906507	0.063375
	103.39	1	121.953	1	102.398	1	105.93	1	72.2229	0.850398		0.97008	0.0669043
