# Supplementary material for: Planar cell polarity signaling coordinates oriented cell division and cell rearrangement in clonally expanding growth plate cartilage
Source: eLife. 2017 Oct 10;6:e23279. doi: 10.7554/eLife.23279 (PMC5634781; doi:10.7554/eLife.23279)
Supplement: Figure 3—figure supplement 1—source data 1. [file elife-23279-fig3-figsupp1-data1.xlsx]

## Sheet: Sheet1
wt	dnFz7	Fz7	Vangl2		kstest
88.21	51.34	31.87	9.46		wt	dnFz7	Fz7	Vangl2
85.68	48.18	79.11	77.35		h =	h =	h =	h =
87.4	67.07	27.65	86.27
83.5	83.52	24.77	22.04		1	1	1	1
90	84.68	1.27	9.46		p =	p =	p =	p =
88.5	41.19	18	69.07
82.41	38.28	32.47	60.4		4.7189e-19	6.9689e-28	1.8377e-23	1.1486e-22
86.63	62.7	80.54	33.18
81.03	12.8	45	78.31		ranksum (wt vs dnFz7)			ranksum (wt vs Fz7)			ranksum (wt vs Vangl2)
87.61	62.1	15.94	16.39		h =			h =			h =
90	69.44	77.9	49.73
74.98	51.34	0	56.31		1			1			1
86.42	53.75	42.88	0		p =			p =			p =
90	59.42	41.99	32.83
83.66	48.58	84.29	66.8		4.4936e-07			2.3142e-08			9.6947e-09
88.53	90	63.43	74.52
90	40.81	14.38	77.47
90	71.03	27.3	1.43
88.15	46.85	46.4	31
85.49	60.64	42.27	0
	90	61.56	51.18
	39.81	9.46	53.91
	51.01	65.06	54.46
	5.71	48.01	33.69
	5.19	86.19	61.11
	36.47	47.82	39.84
	68.2	9.75	37.87
	60.07	41.5	50.19
	79.87	19.4	41.19
	36.03		32.73
