# Supplementary material for: Planar cell polarity signaling coordinates oriented cell division and cell rearrangement in clonally expanding growth plate cartilage
Source: eLife. 2017 Oct 10;6:e23279. doi: 10.7554/eLife.23279 (PMC5634781; doi:10.7554/eLife.23279)
Supplement: Figure 3—figure supplement 2—source data 1. [file elife-23279-fig3-figsupp2-data1.xlsx]

## Sheet: Sheet1
Fz7-ΔPDB						Fz7						Vangl2
Y coordinate	X coordinate	daughter cell number		Angles		Y coordinate	X coordinate	daughter cell number		Angles		Y coordinate	X coordinate	daughter cell number		Angles
323.05	550.086	1	L	45.7151		279.045	255.677	1	L	74.0906		179.525	186.918	1	L	40.4093
318.936	545.868		R	88.8385		276.71	263.869		R	30.677		185.021	191.597		R	72.0976
314.619	443.205	2	L	46.7744		117.766	261.213	2	L	51.2741		255.642	464.015	2	L	30.0982
314.535	439.062		R	3.9488		110.487	256.895		R	36.6106		258.466	455.273		R	7.9671
315.448	213.917	3	L	65.501		251.278	346.019	3	L	68.6315		146.883	213.957	3	L	20.0647
321.36	207.627		R	25.9336		245.858	352.778		R	76.0061		138.564	209.135		R	52.9086
338.515	217.657	4	L	32.7867		317.667	292.465	4	L	63.4635		215.092	2.33972	4	L	64.1716
348.221	216.987		R	24.4813		309.968	298.185		R	79.7139		222.522	1.29985		R	70.7059
324.935	228.015	5	L	51.7886		334.317	458.846	5	L	78.8892		235.112	462.206	5	L	61.2917
328.793	219.549		R	80.852		331.469	451.567		R	54.1297		246.329	466.303		R	22.1388
344.77	242.959	6	L	24.0227		306.216	242.215	6	L	22.9251		172.88	150.198	6	L	8.5673
334.698	238.061		R	33.9748		304.312	249.855		R	52.0478		168.2	144.008		R	39.7923
241.303	573.386	7	L	49.7815		306.867	292.465	7	L	64.9606		243.671	464.993	7	L	46.3576
234.944	569.29		R	56.6592		302.453	301.304		R	49.2183		239.352	456.07		R	38.9562
346.102	504.874	8	L	68.7499		259.41	306.504	8	L	31.284		210.315	454.137	8	L	17.4864
342.061	503.034		R	34.7276		258.089	313.783		R	5.0716		214.475	442.254		R	72.1231
337.161	588.611	9	L	86.6335		277.309	314.303	9	L	59.7065		335.512	512.672	9	L	23.9423
341.605	582.966		R	81.4958		275.471	323.662		R	13.7504		341.078	502.509		R	1.6844
324.297	389.769	10	L	41.9803		218.771	89.0506	10	L	4.2924		163.521	230.993	10	L	3.1778
323.182	382.845		R	66.266		213.103	96.8892		R	59.8701		155.722	227.82		R	19.1324
311.972	392.725	11	L	79.012		222.866	193.913	11	L	8.2675		296.132	341.34	11	L	31.7445
317.267	390.365		R	28.2715		211.668	198.649		R	54.1186		306.487	339.78		R	82.7589
241.797	164.707	12	L	1.1215		210.094	183.962	12	L	67.3465		224.654	425.691	12	L	28.4404
252.719	157.347		R	1.7896		203.53	192.378		R	81.0497		232.316	419.309		R	28.3681
312.807	394.689	13	L	23.0786		190.038	206.541	13	L			244.343	341.34	13	L	80.5733
317.074	389.643		R	88.0607		186.398	198.749		R			250.79	334.58		R	72.5771
286.94	513.513	14	L	5.3155		220.16	183.486	14	L			226.55	464.785	14	L	78.7951
292.567	504.96		R	38.2887		213.881	176.207		R			231.715	468.961		R	6.4488
369.023	550.22	15	L			269.459	113.815	15	L			341.955	472.337	15	L
371.59	543.619		R			262.667	117.942		R			350.427	469.668		R
390.716	418.435	16	L			170.8	81.9557	16	L			399.724	492.066	16	L
386.121	415.25		R			163.521	81.3097		R			402.814	482.486		R
380.455	412.352	17	L			192.839	276.347	17	L			339.604	361.154	17	L
380.503	413.168		R			187.958	267.992		R			350.662	356.244		R
154.036	144.542	18	L			292.78	452.606	18	L			238.216	474.121	18	L
151.563	128.003		R			286.405	454.166		R			249.88	474.464		R
224.406	220.246	19	L			287.341	459.366	19	L			357.838	337.18	19	L
233.157	212.372		R			280.413	458.846		R			367.204	336.66		R
248.89	250.676	20	L			201.801	388.892	20	L			298.386	459.898	20	L
250.847	246.225		R			197.317	381.166		R			306.068	457.233		R
250.253	249.534	21	L			309.146	438.568	21	L			369.18	528.843	21	L
249.355	244.909		R			298.41	437.008		R			374.703	525.426		R
267.162	292.016	22	L			223.699	477.044	22	L			309.772	263.349	22	L
275.217	287.684		R			230.093	485.883		R			308.715	255.03		R
295.005	144.21	23	L			348.836	505.12	23	L			382.323	515.339	23	L
303.076	144.052		R			345.147	513.959		R			387.502	512.534		R
225.356	219.122	24	L			323.767	442.208	24	L			335.809	346.539	24	L
230.893	218.949		R			322.293	432.849		R			342.55	342.899		R
238.665	226.411	25	L									399.484	516.025	25	L
242.934	224.592		R									400.611	509.237		R
210.333	244.992	16	L									192.637	443.033	16	L
210.671	235.01		R									196.277	431.434		R
195.03	301.296	27	L									185.905	104.248	27	L
205.735	300.3		R									183.639	92.809		R
218.55	143.921	28	L									201.273	101.128	28	L
226.234	137.855		R									210.474	102.168		R
Fz7-ΔPDB	Angle range		10	20	30	40	50	60	70	80	90
	Cell number		4	0	5	4	4	2	3	1	5
	Incidence (%)		14.2857	0	17.8571	14.2857	14.2857	7.14286	10.7143	3.57143	17.8571
Fz7	Angle range		10	20	30	40	50	60	70	80	90
	Cell number		3	1	1	3	1	6	4	4	1
	Incidence (%)		12.5	4.16667	4.16667	12.5	4.16667	25	16.6667	16.6667	4.16667
Vangl2	Angle range		10	20	30	40	50	60	70	80	90
	Cell number		5	2	5	4	2	1	2	5	2
	Incidence (%)		17.8571	7.14286	17.8571	14.2857	7.14286	3.57143	7.14286	17.8571	7.14286
