# Supplementary material for: Planar cell polarity signaling coordinates oriented cell division and cell rearrangement in clonally expanding growth plate cartilage
Source: eLife. 2017 Oct 10;6:e23279. doi: 10.7554/eLife.23279 (PMC5634781; doi:10.7554/eLife.23279)
Supplement: Figure 4—source data 1. [file elife-23279-fig4-data1.xlsx]

## Sheet: Sheet1
Arbitaray	stack	Fig. 4f	kstest
20.9487	13.7121		not a column	column	Fig. 4f
22.9205	1.15544		h =	h =	h =
22.6874	2.46055
19.804	4.17294		1	1	1
25.8164	13.4987		p =	p =	p =
23.962	13.3014
36.5719	1.54312		9.7851e-14	1.0743e-16	1.6451e-15
24.7215	8.75749
19.8785	14.657		ranksum (not a column vs column)				ranksum (column vs Fig. 4f)			ranksum (not a column vs Fig. 4f)
17.2387	13.014		h =				p =			p =
18.3378	3.54023
23.3091	3.67467		1				1			1
39.1555	7.53821		p =				h =			h =
28.9833	12.762
	4.08245		6.3233e-07				2.1169e-07			0.0261
	12.853
	14.7708
	3.90492
	8.78996
	2.76229
	1.65238
	2.27441
