# Supplementary material for: Planar cell polarity signaling coordinates oriented cell division and cell rearrangement in clonally expanding growth plate cartilage
Source: eLife. 2017 Oct 10;6:e23279. doi: 10.7554/eLife.23279 (PMC5634781; doi:10.7554/eLife.23279)
Supplement: Figure 4—source data 2. [file elife-23279-fig4-data2.xlsx]

## Sheet: Sheet1
single	multi		kstest
13.712	20.949		Single	Multi
1.155	22.92		h =	h =
2.461	22.687
4.173	19.804		1	1
13.499	25.816		p =	p =
13.301	23.962
1.543	35.572		1.0757e-16	5.8574e-12
8.757	24.721
14.657	19.878		ranksum (not a column vs column)
13.014	17.239		h =
3.54	18.338
3.674	23.309		1
7.538			p =
12.762
4.082			2.1485e-06
12.853
14.771
3.905
8.79
2.762
1.652
2.274
