# Supplementary material for: Planar cell polarity signaling coordinates oriented cell division and cell rearrangement in clonally expanding growth plate cartilage
Source: eLife. 2017 Oct 10;6:e23279. doi: 10.7554/eLife.23279 (PMC5634781; doi:10.7554/eLife.23279)
Supplement: Figure 4—source data 3. [file elife-23279-fig4-data3.xlsx]

## Sheet: Sheet1
Single		Multi			kstest
11.0481	72.73	17.103	28.78		Single	Multi
10.0027	47.39	29.9104	31.83		h =	h =
17.3715	29.36	29.6902	65.37
6.89489	0.67	20.7822	47.86		1	1
10.3927	9.78	25.593	59.27		p =	p =
3.4231	8.45	17.3192	7.77
6.05071	72.82	42.8217	80.61		5.2062e-11	2.1556e-08
1.84657	12.17	22.7357	6.2
9.7396	35.97				ranksum(single vs multi)
3.60779	64				h =
7.0548	52.54
13.886	4.35				0
14.3815	43.24				p =
					0.6904
