# Supplementary material for: Planar cell polarity signaling coordinates oriented cell division and cell rearrangement in clonally expanding growth plate cartilage
Source: eLife. 2017 Oct 10;6:e23279. doi: 10.7554/eLife.23279 (PMC5634781; doi:10.7554/eLife.23279)
Supplement: Figure 4—source data 4. [file elife-23279-fig4-data4.xlsx]

## Sheet: Sheet1
	1	2	3	4	5	6	7	8
	68.27	0	2.045	46.531	33.69	16.055	61.358	26.565
	79.87	95.44	49.815	83.036	19.565	63.435	33.095	70.017
	5.194	46.273	43.603	0	55.311	57.653	38.367	66.251
	12.339	47.7273	75.71	35.838	7.125	3.614	49.086	0
	41.82		30.5172	17.367	27.408	55.134	8.366	36.027
	90			31.484	17.9138	50.44	0	56.695
	35.5466					24.8575	23.5696	26.9251
	9	10	11	12	13	14	15	16
	73.072	90	50.528	4.97	42.879	27.3	0	9.462
	9.09	42.397	89.366	18.435	7.203	0	22.932	75.964
	16.358	52.765	3.18	53.746	19.093	80.09	32.619	0
	34.31	48.122	43.163	55.008	72.435	2.49	62.301	50.528
	39.472	10.081		33.69	0	37.182	1.302	35.554
	54.162	54.462		21.8684	29.5431		32.57
	0	-5.528					23.2254
	25.9227	31.3319
