# Supplementary material for: Planar cell polarity signaling coordinates oriented cell division and cell rearrangement in clonally expanding growth plate cartilage
Source: eLife. 2017 Oct 10;6:e23279. doi: 10.7554/eLife.23279 (PMC5634781; doi:10.7554/eLife.23279)
Supplement: Figure 5—source data 1. [file elife-23279-fig5-data1.xlsx]

## Sheet: Sheet1
Sample	Fz7	dnFz7	Fz7-VTTE	Fz7-dnVTTE
Pearson's correlation coefficient	0.58	0.09	0.61	0.18
	0.63	-0.17	0.55	0.04
	0.74	0.07	0.77	0.12
	0.47	0.2	0.72	0.52
	0.71	0.1	0.74	0.25
	0.62	0.34	0.68	0.07
	0.65	0.1	0.59	0.2
	0.65	0.18	0.67	0.45
	0.58	-0.05	0.66	0.08
	0.35	0.16	0.68	-0.07
	0.58	0.01	0.59	0.33
	0.72	0.26	0.64	0.5
	0.51	0.3	0.67	0.51
	0.5	-0.1	0.63	0.19
	0.57	0.12	0.69	0.29
	0.65	-0.04	0.69
	0.31	0.26	0.74
	0.61	0.45	0.73
	0.66	0.5	0.71
	0.57	0.19	0.65
		0.66	0.7
		0.39	0.68
		0.06	0.69
		0.11	0.75
		0.13	0.56
		0.36	0.55
		0.22	0.69
		0.27	0.72
		0.29	0.62
			0.71
			0.79
			0.81
			0.67
