# Supplementary material for: Planar cell polarity signaling coordinates oriented cell division and cell rearrangement in clonally expanding growth plate cartilage
Source: eLife. 2017 Oct 10;6:e23279. doi: 10.7554/eLife.23279 (PMC5634781; doi:10.7554/eLife.23279)
Supplement: Figure 6—source data 1. [file elife-23279-fig6-data1.xlsx]

## Sheet: Sheet1
	wt					dnFzd7					Fzd7
		Area	Mean Intensity				Area	Mean intensity				Area	Mean intensity
Ring size	1	3.244	177.021	0.264174		1	2.839	166.881	0.184007		1	2.839	73.333	0.118407
Cell size		28.791	75.502				41.497	62.047				50.215	35.015
	2	3.852	151.07	0.246772		2	3.379	127.52	0.197158		2	4.528	92.254	0.119346
		40.483	58.25				40.888	53.451				111.108	31.502
	3	4.393	118.015	0.220519		3	6.353	208.83	0.285183		3	4.393	103.462	0.185164
		45.078	52.154				52.31	88.933				53.256	46.091
	4	5.88	165.23	0.265168		4	6.083	197.311	0.278907		4	3.582	76.83	0.124331
		63.326	57.858				41.159	104.555				49.877	44.379
	5	5.204	110.701	0.169782		5	2.703	130.825	0.200318		5	3.717	99.691	0.133308
		62.38	54.394				38.05	46.394				50.485	55.059
	6	4.325	176.672	0.190268		6	5.474	209.333	0.257106		6	4.731	115.486	0.159421
		64.813	61.962				42.781	104.179				63.934	53.605
	7	3.312	189.163	0.186054		7	2.568	168.816	0.145797		7	3.582	79.906	0.154167
		50.553	66.61				43.93	67.686				48.66	38.154
	8	6.285	189.376	0.264319		8	5.474	142.765	0.304761		8	2.974	117.136	0.125626
		57.514	78.294				33.184	77.275				48.525	57.146
	9	4.325	180.484	0.249871		9	6.353	214.074	0.229071
		46.295	67.48				45.822	129.568
	10	3.852	176.982	0.24879		10	2.906	220.442	0.236614
		45.822	59.801				30.142	89.821
				0.230572					0.231892					0.139971
				0.0362618					0.0504808					0.0239268
ks test	p value	H	ranksum	p value	H
wt	0.001434	1	wt vs dnFz7	0.9118	0
dnFz7	0.001849	1	wt vs Fz7	9.141e-05	1
Fz7	0.008956	1
