# Supplementary material for: Planar cell polarity signaling coordinates oriented cell division and cell rearrangement in clonally expanding growth plate cartilage
Source: eLife. 2017 Oct 10;6:e23279. doi: 10.7554/eLife.23279 (PMC5634781; doi:10.7554/eLife.23279)
Supplement: Figure 6—source data 2. [file elife-23279-fig6-data2.xlsx]

## Sheet: Sheet1
WT cells												mean	SD		kstest			ranksum (wt vs dnFz7)			ranksum (wt vs Fz7)
	0.443147	0.459538	0.431747	0.447567	0.469869	0.48239						0.45571	0.0185758		h = 1	p = 0.0037		h = 0	p = 0.1014		h = 1	p = 0.0152
	0.931999	0.899577	0.821538	1	1	1						0.942186	0.0728048		h = 1	p = 0.00015224		h = 0	p = 0.9417		h = 0	p = 0.1818
	1	1	0.965557	0.948363	0.941837	0.911302						0.961176	0.0348121		h = 1	p = 0.000070489		h = 0	p = 0.8182		h = 1	p = 0.0260
	0.975964	0.833865	0.993816	0.874005	0.877583	0.829477						0.897452	0.0707935		h = 1	p = 1.4234e-04		h = 0	p = 0.3660		h = 1	p = 0.0022
	0.93309	0.826654	0.873667	0.778083	0.948862	0.829199						0.864926	0.0664091		h = 1	p = 2.1964e-04		h = 1	p = 0.0350		h = 1	p = 0.0043
	0.796921	0.844558	0.9364	0.847897	0.830824	0.87548						0.855347	0.047248		h = 1	p = 1.8741e-04		h = 1	p = 0.0221		h = 1	p = 0.0022
		0.753731	0.939925	0.957423	0.867501	0.788703						0.861457	0.0898629		h = 1	p = 0.0012		h = 0	p = 0.4286		h = 1	p = 0.0043
		0.746	1	0.869461	0.724191	0.830587						0.834048	0.110258		h = 1	p = 0.0014		h = 0	p = 0.5368		h = 1	p = 0.0043
		0.805827	0.812726	0.91884	0.81447	0.872171
		0.8165	0.78357	0.858115
		0.821577
		0.807423
		0.840019
dnFz7
	0.551921	0.449177	0.609853	0.382246	0.511725	0.553557	0.693195					0.535953	0.102057		h = 1	p = 0.0021
	0.982743	0.916328	0.999195	0.739501	0.933253	1	1					0.938717	0.0942738		h = 1	p = 0.000072344
	1	1	0.966698	0.804994	0.834023	0.923445	0.983852					0.93043	0.0805467		h = 1	p = 3.7570e-05
	0.936553	0.939268	0.902866	1	0.879745	0.850467	0.946943					0.922263	0.0491328		h = 1	p = 2.3770e-05
	0.896901	0.999645	0.975912	0.973996	0.912206	0.912318	0.991926					0.951843	0.0430383		h = 1	p = 1.4832e-05
	0.83322	0.940687	0.94621	0.905489	1	0.989751	0.989619					0.943568	0.0592735		h = 1	p = 2.8287e-05
	0.763001	0.942815	1	0.899483	0.867107	0.99109						0.910583	0.0886671		h = 1	p = 2.4935e-04
	0.805689	0.897621	0.973922	0.840502	0.807569	0.940346						0.877608	0.0708064		h = 1	p = 0.00017405
	0.808491	0.974577	1.10317	0.865999	0.871913	1.02491
	1.07417	1.03599	1.09315	0.842482	0.879144	0.979083
	0.97457	1.018		0.80649		1.02136
				0.738489		0.99954
Fz7
	0.449398	0.5685	0.653032	0.603789	0.50037	0.63296						0.568008	0.0792105		h = 1	p = 0.0033
	1	1	1	1	1	1						1	0		h = 1	p = 0.000031898
	0.77163	0.78449	0.774095	0.873988	0.977199	0.757607						0.823168	0.0862167		h = 1	p = 2.6092e-04
	0.461368	0.547149	0.703338	0.626027	0.769563	0.772371						0.646636	0.125525		h = 1	p = 0.0030
	0.44449	0.581146	0.56441	0.572094	0.641063	0.802772						0.600996	0.117797		h = 1	p = 0.0034
	0.472778	0.505564	0.571227	0.550538	0.414109	0.553674						0.511315	0.0598153		h = 1	p = 0.0043
	0.431831	0.51395	0.507992	0.526967	0.399215	0.505804						0.48096	0.052247		h = 1	p = 0.0048
	0.416202	0.526117	0.554067	0.528657	0.410626	0.499098						0.489128	0.0612011		h = 1	p = 0.0044
