# Supplementary material for: Planar cell polarity signaling coordinates oriented cell division and cell rearrangement in clonally expanding growth plate cartilage
Source: eLife. 2017 Oct 10;6:e23279. doi: 10.7554/eLife.23279 (PMC5634781; doi:10.7554/eLife.23279)
Supplement: Figure 6—source data 3. [file elife-23279-fig6-data3.xlsx]

## Sheet: Sheet1
Time 1		245.562		120.719		243.827		122.988		166.126
	1		1		1		1		1
0	236.177	0.96178	100.134	0.829484	233.05	0.955801	120.186	0.977215	147.634	0.888686		0.922593	0.0621306
1	239.639	0.975878	104.944	0.869328	230.089	0.943655	122.595	0.996799	151.079	0.909427		0.939017	0.0511156
2	242.325	0.986814	108.267	0.896857	228.423	0.936825	122.988	1	155.512	0.936108		0.951321	0.0419443
3	243.214	0.990437	108.159	0.895963	232.716	0.954431	119.727	0.973479	160.092	0.963679		0.955598	0.0359043
4	242.497	0.987515	107.481	0.890341	235.844	0.96726	114.793	0.933365	162.143	0.976027		0.950902	0.0394162
5	241.957	0.985315	109.429	0.906482	236.839	0.971339	110.811	0.900989	165.113	0.993904		0.951606	0.0444779
6	242.125	0.986004	114.811	0.951062	238.934	0.979932	106.855	0.868822	165.087	0.993747		0.955913	0.0512888
7	242.98	0.989481	120.719	1	239.957	0.984127	102.31	0.831871	157.596	0.948655		0.950827	0.0692392
8	243.857	0.993055	120.663	0.999539	241.608	0.990898	98.6211	0.801874	151.505	0.911987		0.939471	0.0848714
9	244.892	0.99727	113.413	0.939486	243.688	0.999429	98.6535	0.802137	150.531	0.906128		0.92889	0.0811606
10	245.373	0.999227	105.379	0.872932	243.827	1	98.7485	0.80291	153.103	0.921611		0.919336	0.084562
11	245.562	1	98.8887	0.819167	242.952	0.996411	98.3628	0.799774	157.564	0.948458		0.912762	0.0967061
12	242.262	0.986561	94.0028	0.778694	242.839	0.995947	99.0477	0.805342	157.204	0.946297		0.902568	0.103059
13	237.206	0.96597	89.6628	0.742742	242.363	0.993997	100.272	0.815301	160.313	0.965009		0.896604	0.110973
14	231.162	0.941357	85.616	0.70922	243.128	0.997132	102.306	0.831836	166.126	1		0.895909	0.124604
Time 6		248.004		125.091		230.021		136.012		239.743
	6		6		6		6		6
	248.004	1	103.738	0.829297	224.596	0.976417	136.012	1	235.858	0.983795		0.957902	0.0726238
	247.933	0.999715	103.361	0.826283	216.551	0.941442	130.847	0.962028	239.743	1		0.945894	0.0714338
	247.582	0.9983	102.099	0.816193	202.604	0.880806	125.86	0.925357	235.385	0.981824		0.920496	0.0746534
	247.312	0.997211	97.4535	0.779059	191.598	0.832961	119.447	0.878208	231.979	0.967617		0.891011	0.0911234
	246.554	0.994152	88.8338	0.710152	189.848	0.825354	108.701	0.7992	226.552	0.944979		0.854767	0.114491
	241.957	0.975619	80.389	0.642643	195.153	0.848415	97.0114	0.713255	208.783	0.870863		0.810159	0.132266
	236.603	0.95403	79.8171	0.638071	200.952	0.873626	87.7013	0.644805	192.59	0.803318		0.78277	0.139624
	231.516	0.933516	85.0978	0.680286	206.01	0.895613	84.3368	0.620068	174.638	0.728438		0.771584	0.136711
	234.714	0.946412	91.2099	0.729147	211.898	0.921213	85.7639	0.63056	156.713	0.653671		0.776201	0.148694
	240.531	0.969868	99.9265	0.798829	219.607	0.954725	91.016	0.669175	145.54	0.607065		0.799932	0.163658
	246.06	0.99216	111.197	0.888928	221.498	0.962949	95.6392	0.703166	150.014	0.62573		0.834587	0.162135
	247.515	0.99803	122.244	0.977241	223.782	0.972879	99.8997	0.734491	164.427	0.685845		0.873697	0.150569
	247.545	0.998149	125.091	1	228.779	0.994604	104.946	0.771595	180.955	0.754788		0.903827	0.128534
	247.575	0.998268	124.196	0.992846	230.021	1	111.613	0.820612	192.637	0.803516		0.923049	0.101529
	247.496	0.997953	123.464	0.98699	229.673	0.998486	118.49	0.871168	203.695	0.849639		0.940847	0.0739706
Time 11		247.815		126.868		225.662		146.391		235.634
	11		11		11		11		11
	247.815	1	98.6634	0.777683	225.662	1	146.391	1	235.634	1		0.955537	0.0994232
	247.644	0.999312	101.131	0.797132	222.923	0.98786	137.418	0.938701	231.56	0.982712		0.941143	0.0837245
	245.779	0.991788	103.632	0.816846	214.375	0.949983	124.461	0.850193	220.119	0.934159		0.908594	0.0726569
	239.953	0.968279	105.761	0.833632	199.04	0.882028	112.044	0.765373	208.766	0.885976		0.867057	0.0746405
	232.671	0.938893	104.952	0.82725	184.252	0.816493	100.129	0.683982	191.387	0.81222		0.815768	0.0903772
	222.166	0.896502	101.835	0.802683	169.038	0.749077	87.3006	0.596351	164.572	0.698421		0.748607	0.112359
	207.373	0.836807	96.5031	0.760655	161.361	0.715053	75.9398	0.518745	142.02	0.602714		0.686795	0.126558
	192.305	0.776005	89.514	0.705566	158.219	0.701132	73.5412	0.50236	141.871	0.602085		0.65743	0.106533
	190.586	0.769068	85.7326	0.67576	156.163	0.692019	76.6653	0.523701	160.519	0.681224		0.668354	0.0892304
	204.539	0.825372	84.9706	0.669754	160.003	0.709039	87.2524	0.596021	184.022	0.780966		0.71623	0.090505
	220.776	0.890893	94.9576	0.748473	168.856	0.748267	97.6107	0.666779	196.175	0.832541		0.77739	0.0863765
	231.78	0.935297	105.446	0.831143	180.567	0.800164	107.039	0.731182	206.406	0.875961		0.83475	0.0770447
	238.579	0.962732	115.991	0.914264	191.042	0.846584	114.289	0.780706	217.499	0.923039		0.885465	0.071933
	244.392	0.986188	121.25	0.955716	200.124	0.886829	119.57	0.816781	218.107	0.925617		0.914226	0.0657188
	247.441	0.998494	126.868	1	206.401	0.914644	126.015	0.860809	218.194	0.925986		0.939986	0.0594392
