# Supplementary material for: Planar cell polarity signaling coordinates oriented cell division and cell rearrangement in clonally expanding growth plate cartilage
Source: eLife. 2017 Oct 10;6:e23279. doi: 10.7554/eLife.23279 (PMC5634781; doi:10.7554/eLife.23279)
Supplement: Figure 6—source data 4. [file elife-23279-fig6-data4.xlsx]

## Sheet: Sheet1
Time 1		252.308		109.604		118.438		99.4452		128.673
	1		1		1		1		1
0	245.708	0.973843	106.605	0.972633	109.029	0.920556	81.0429	0.81495	121.655	0.94546		0.925489	0.0655795
1	248.875	0.986394	108.867	0.993268	106.933	0.902863	91.3756	0.918854	125.826	0.977873		0.95585	0.0418162
2	252.308	1	104.931	0.957363	103.763	0.876092	91.8188	0.923311	128.673	1		0.951353	0.0529617
3	250.506	0.992859	100.047	0.912804	100.177	0.845817	88.5608	0.890549	123.969	0.963448		0.921095	0.0583361
4	247.788	0.982086	89.8245	0.819534	102.348	0.864147	93.0151	0.93534	119.788	0.930953		0.906412	0.0642258
5	243.278	0.96421	90.4251	0.825013	105.717	0.89259	94.2966	0.948227	120.123	0.933553		0.912719	0.0557755
6	244.232	0.967992	97.5798	0.890291	105.924	0.894343	90.7985	0.913051	112.081	0.871057		0.907347	0.0370383
7	243.497	0.96508	105.793	0.965225	112.847	0.952797	83.6138	0.840803	104.452	0.811763		0.907134	0.0746873
8	241.321	0.956455	109.604	1	118.438	1	87.9415	0.884321	104.766	0.814208		0.930997	0.080606
9	237.901	0.9429	103.941	0.948331	117.947	0.995851	95.5434	0.960764	110.591	0.859479		0.941465	0.0502523
10	232.683	0.922218	93.845	0.856216	113.797	0.960817	99.4452	1	108.24	0.841201		0.91609	0.0675874
11	224.065	0.888063	86.1173	0.78571	108.852	0.919062	98.1993	0.987471	106.805	0.830049		0.882071	0.0782706
12	222.439	0.881616	82.1864	0.749846	107.571	0.908248	95.1472	0.95678	102.209	0.794333		0.858165	0.084544
13	215.466	0.85398	86.8689	0.792568	108.786	0.918503	95.516	0.960489	99.7671	0.775356		0.860179	0.0794802
14	211.265	0.837329	90.9852	0.830124	109.833	0.927346	93.3385	0.938592	102.967	0.800223		0.866723	0.0621813
Time 6		247.624		125.295		141.158		103.36		117.116
	6		6		6		6		6
	228.777	0.923889	121.576	0.970313	125.732	0.890724	96.5259	0.93388	90.4097	0.771968		0.898155	0.0760325
	230.342	0.930209	119.809	0.956212	141.158	1	102.889	0.995439	87.6955	0.748792		0.926131	0.103236
	230.633	0.931384	125.295	1	139.263	0.986582	103.36	1	83.824	0.715735		0.92674	0.121305
	217.343	0.877714	122.984	0.981555	127.182	0.900992	96.1701	0.930437	84.6235	0.722562		0.882652	0.0975381
	199.034	0.803775	112.768	0.900019	121.706	0.8622	86.2005	0.833982	87.0417	0.74321		0.828637	0.0595113
	178.648	0.721449	111.372	0.888877	111.424	0.789356	69.6093	0.673464	84.9232	0.725121		0.759653	0.083159
	140.353	0.566799	117.212	0.935483	100.365	0.711017	63.7382	0.616662	84.6805	0.723049		0.710602	0.141625
	121.407	0.490288	109.602	0.874751	95.4509	0.676201	69.3954	0.671394	92.0632	0.786086		0.699744	0.144319
	145.081	0.585892	89.9701	0.718065	86.0202	0.609391	75.7538	0.732911	96.0556	0.820176		0.693287	0.0959907
	191.089	0.77169	85.2857	0.680678	80.8166	0.572527	86.0531	0.832556	96.7355	0.825981		0.736687	0.110085
	219.799	0.887632	99.1096	0.791009	80.8846	0.573009	94.5202	0.914475	96.0809	0.820392		0.797303	0.134879
	223.984	0.904533	111.889	0.893001	81.13	0.574748	93.0549	0.900298	98.4244	0.840402		0.822596	0.140938
	226.939	0.916466	109.404	0.873174	84.9964	0.602138	86.5676	0.837534	110.223	0.941146		0.834092	0.135635
	242.9	0.980923	112.745	0.899836	101.647	0.720095	85.5773	0.827953	114.918	0.981233		0.882008	0.110776
	247.624	1	114.148	0.911033	113.624	0.804946	93.4229	0.903858	117.116	1		0.923967	0.081086
Time 11		241.421		139.215		147.042		157.292		118.758
	11		11		11		11		11
	241.421	1	138.562	0.995308	147.042	1	157.292	1	118.758	1		0.999062	0.00209833
	238.655	0.988543	139.215	1	143.971	0.979114	146.225	0.929638	113.256	0.953669		0.970193	0.0283836
	237.247	0.982711	131.501	0.944588	135.804	0.923573	139.238	0.885218	103.204	0.869022		0.921022	0.0456981
	217.153	0.899479	124.535	0.894547	132.073	0.898195	127.371	0.809775	85.7268	0.721858		0.844771	0.0785126
	190.005	0.787028	110.529	0.79394	120.169	0.817244	114.993	0.731079	65.5603	0.552047		0.736268	0.107731
	168.373	0.697425	89.8314	0.64527	102.285	0.695615	102.359	0.650753	57.2871	0.482383		0.634289	0.0883375
	133.958	0.554873	73.1345	0.525334	91.9353	0.62523	85.5884	0.544135	60.3589	0.508249		0.551564	0.0448804
	103.466	0.428571	81.251	0.583636	88.2164	0.599939	75.1025	0.47747	65.9927	0.555688		0.529061	0.0732647
	130.169	0.539178	99.3072	0.713335	85.7366	0.583074	76.8929	0.488853	71.7637	0.604283		0.585745	0.0839443
	174.165	0.721416	117.215	0.841971	92.7357	0.630673	91.6169	0.582462	76.4594	0.643823		0.684069	0.101394
	199.426	0.826051	128.451	0.922677	96.9451	0.6593	118.184	0.751363	80.1746	0.675106		0.766899	0.109557
	202.582	0.839123	132.839	0.954196	101.335	0.689158	129.402	0.822683	84.4185	0.710842		0.803201	0.107244
	202.838	0.840184	139.013	0.998545	109.308	0.743379	137.143	0.8719	90.8551	0.765041		0.84381	0.101287
	202.819	0.840105	132.709	0.953262	110.993	0.754836	140.826	0.895315	89.5263	0.753852		0.839474	0.0874086
	209.893	0.869407	126.845	0.911143	107.331	0.72993	147.567	0.938171	91.0904	0.767022		0.843135	0.0907684
