# Supplementary material for: Planar cell polarity signaling coordinates oriented cell division and cell rearrangement in clonally expanding growth plate cartilage
Source: eLife. 2017 Oct 10;6:e23279. doi: 10.7554/eLife.23279 (PMC5634781; doi:10.7554/eLife.23279)
Supplement: Figure 6—figure supplement 1—source data 1. [file elife-23279-fig6-figsupp1-data1.xlsx]

## Sheet: Sheet1
N-Cad ROI	pearson	Phalloidin ROI	pearson		kstest
4.1-1-ROI1	0.41	4.1-3-ROI	0.26		N-Cad	Phalloidin
4.1-1-ROI2	0.4	6-2_ROI	0.71		h =	h =
4.1-2-ROI	0.38	6-3_ROI	0.79
5-1-ROI	0.48	8-1_ROI	0.2		1	1
5-2-ROI	0.73	10-1_ROI	0.26		p =	p =
6-1-ROI1	0.71	12-1_ROI	0.27
6-1-ROI2	0.59	14-1_ROI	0.45		1.1905e-08	6.7599e-07
9-1_ROI	0.33	15-1_ROI	0.56
10-2_ROI	0.62	16-1_ROI	0.27		ranksum (N-Cad vs Phalloidin)
11-1_ROI	0.57	17-1_ROI	0.66		h =
13-1_ROI	0.33	17-2_ROI	0.32
14-2_ROI	0.47	17-4_ROI3	0.63		0
17-4_ROI1	0.33	19-1_ROI	0.27		p =
17-4_ROI2	0.35	19-2_ROI	0.61
18-1_ROI	0.38	20-1_ROI	0.77		0.8837
18-2_ROI	0.58	21-1_ROI	0.44
18-3_ROI	0.63	22-1_ROI	0.44
19-3_ROI	0.31	24-1_ROI	0.51
19-4_ROI	0.65	26-1_ROI	0.69
21-2_ROI	0.41	27-1_ROI	0.83
22-2_ROI	0.33
23-1_ROI	0.38
27-2_ROI	0.51
average	0.473043		0.497
stdev	0.134585		0.206502
