# Supplementary material for: Planar cell polarity signaling coordinates oriented cell division and cell rearrangement in clonally expanding growth plate cartilage
Source: eLife. 2017 Oct 10;6:e23279. doi: 10.7554/eLife.23279 (PMC5634781; doi:10.7554/eLife.23279)
Supplement: Figure 6—figure supplement 3—source data 1. [file elife-23279-fig6-figsupp3-data1.xlsx]

## Sheet: Sheet1
Distance/Time	0	24.983	1h	36.3333	5h	34.3333	10h	40.009		Distance/Time	0	26.8667	1h	57.474	5h	54.6667	10h	57.4765
0	22.8667	0.915289	22.8667	0.629359	20.4654	0.59608	16.8	0.419906		0	26.4667	0.985112	18.7333	0.325944	20.5333	0.375609	17.4667	0.303893
1	21.7333	0.869925	24.8667	0.684405	19.4667	0.566992	17.2	0.429903		1	24.6667	0.918114	20.6667	0.359583	22.6567	0.414452	19.009	0.330726
2	23.9333	0.957985	26.8667	0.739451	23.1333	0.673786	18.6667	0.466563		2	24.2667	0.903226	24.6667	0.42918	24.9333	0.456097	19.7333	0.343328
3	24.983	1	25.6667	0.706424	23.836	0.694253	21.7333	0.54321		3	22.8395	0.850105	30.095	0.523628	27.1333	0.496341	23.1333	0.402483
4	21.6667	0.867257	23.6667	0.651378	24.7333	0.720388	22.9333	0.573204		4	23.2667	0.866005	43.9333	0.764403	36.1333	0.660975	34.863	0.606561
5	20.6667	0.827229	27.4009	0.754154	29.6667	0.864079	25.4667	0.636524		5	25.0667	0.933002	55.9333	0.973193	47.7333	0.87317	51.7333	0.900077
6	20.8667	0.835235	32.0667	0.882571	33.3333	0.970874	33.857	0.846235		6	25.4667	0.947891	57.474	1	54.6667	1	57.4765	1
7	22.006	0.880839	35.5333	0.977982	34.3333	1	40.009	1		7	26.8667	1	54.1333	0.941875	52.2096	0.955053	52.9333	0.920956
8	21.973	0.879518	36.3333	1	33.4667	0.974759	37.645	0.940913		8	25.9333	0.96526	50.9333	0.886197	45.1333	0.825609	45.484	0.79135
9	23.0667	0.923295	31.5333	0.86789	25.8667	0.7534	28.8555	0.721225		9	23.7333	0.883374	49.2667	0.8572	39.7333	0.726828	40.5333	0.705215
10	22.2548	0.890798	25.2667	0.695414	21.2095	0.617753	21.059	0.526357		10	23.5333	0.87593	46.2667	0.805002	36.0667	0.659756	33.8667	0.589227
11	21.7333	0.869925	21.2004	0.583498	18.3333	0.53398	17.9333	0.448232		11	26.2095	0.97554	39.3333	0.684367	29.264	0.535317	27.2667	0.474397
12	22.344	0.894368	19.0667	0.524772	16.1333	0.469902	18.3333	0.458229		12	26.7333	0.995037	32.2667	0.561414	23.6776	0.433127	24.4094	0.424685
13	20.2667	0.811218	17.6667	0.48624	16.2667	0.473788	16.835	0.42078		13	24.8345	0.924361	27.3333	0.475577	20.623	0.37725	26.3333	0.458158
14	18.21	0.728895	17.8667	0.491744	15.9333	0.464077	15.2667	0.381582		14	24.2667	0.903226	25.9333	0.451218	18.874	0.345256	27.646	0.480997
Distance/Time	0	24.3333	1h	36.2123	5h	35.212	10h	35.123		Distance/Time	0	20.6667	1h	40.095	5h	36.4667	10h	36.3333
0	24.3333	1	25.033	0.691284	21.605	0.613569	17.212	0.490049		0	19.4094	0.939164	18.4667	0.460574	16.3333	0.447896	18.232	0.501799
1	23.4667	0.964384	25.2434	0.697095	23.9333	0.679692	17.613	0.501466		1	18.865	0.912822	17.4523	0.435274	17.0667	0.468008	18.4585	0.508033
2	21.8667	0.89863	25.6	0.706942	24.9333	0.708091	17.4667	0.497301		2	18.8509	0.91214	19.4667	0.485514	17.3333	0.475319	19.4765	0.536051
3	20.2456	0.832011	24.004	0.662869	24.612	0.698966	18.495	0.526578		3	19.5333	0.945161	24.1333	0.601903	18.955	0.519789	21.3333	0.587156
4	18.8667	0.775343	27.7333	0.765853	27.2667	0.774358	19.0667	0.542855		4	20.6667	1	29.9333	0.746559	19.2	0.526508	26.833	0.738524
5	18.8667	0.775343	32.8667	0.907612	30.4667	0.865236	21.9333	0.624471		5	20.4476	0.989399	35.6667	0.889555	22.6875	0.622143	33.3333	0.917431
6	18.009	0.740096	35.3333	0.975726	33.3333	0.946646	26.6009	0.757364		6	20.0495	0.970137	39.2667	0.979342	30.4995	0.836366	36.3333	1
7	19.5333	0.80274	36.2123	1	35.212	1	33.212	0.945591		7	20.6667	1	40.095	1	36.4667	1	35.9333	0.988991
8	18.3333	0.753425	35.3333	0.975726	30.9333	0.878487	35.123	1		8	20.1333	0.974193	36.8667	0.919484	33.8667	0.928702	32.9333	0.906422
9	18.2667	0.750685	31.4667	0.868951	25.3333	0.719451	31.7333	0.903491		9	18.743	0.906919	30.6859	0.76533	26.943	0.738838	25.4	0.699083
10	17.2667	0.709589	26.623	0.735192	22.048	0.62615	26.2	0.74595		10	17.8037	0.861469	23.8885	0.595797	22.456	0.615795	20.975	0.577294
11	15.9333	0.654794	21.465	0.592754	20.184	0.573214	21.1333	0.601694		11	17.5333	0.848387	19.8667	0.495491	23.5333	0.645337	19.0667	0.524772
12	16.0667	0.660274	18.3333	0.506273	19.1333	0.543374	18.8043	0.535384		12	18.4667	0.893548	17.2667	0.430645	22.4667	0.616088	19.6667	0.541286
13	15.8667	0.652055	19.0667	0.526526	19.2667	0.547163	17.1333	0.487809		13	18.4667	0.893548	17.2667	0.430645	16.9333	0.46435	19.2342	0.529382
14	16.2667	0.668493	19.5333	0.539411	19.8	0.562308	16.009	0.455798		14	19.2364	0.930793	16.7333	0.417341	14.2667	0.391225	17.0667	0.469726
Distance/Time	0	19.665	1h	49.6667	5h	44.4	10h	50.8		Distance/Time	0	24.6667	1h	49.0667	5h	47.2	10h	43.4667
0	16.4667	0.837359	18.4	0.37047	17.7333	0.399399	19.209	0.37813		0	22.0667	0.894595	17.6667	0.360055	17.6	0.372881	19.244	0.44273
1	17.0129	0.865138	19.9333	0.401341	17.7333	0.399399	20.2	0.397638		1	23.3333	0.945946	16.2667	0.331522	18.6667	0.395481	17.0667	0.392639
2	17.434	0.88655	23.8667	0.480537	20.0667	0.451953	22.8667	0.450132		2	23.4667	0.951351	18.2667	0.372283	20.2	0.427966	15.6667	0.36043
3	17.242	0.876786	28.7333	0.578522	24.9333	0.561561	27.4667	0.540683		3	22.7333	0.921621	22.3333	0.455162	25.6667	0.543786	18.6667	0.429448
4	17.3333	0.88143	34.9333	0.703355	33.5333	0.755255	34.6435	0.681959		4	22.2667	0.902703	28.3333	0.577445	32.3333	0.685028	27.8	0.63957
5	17.6667	0.898381	41.6	0.837583	40.9333	0.921921	41.4	0.814961		5	22.6667	0.918919	36.0043	0.733783	39.1333	0.829095	36.9333	0.849692
6	19.665	1	45.6667	0.919463	43.6	0.981982	47.634	0.937677		6	22.6667	0.918919	42.4	0.86413	44.5333	0.943502	43.4667	1
7	18.4123	0.936298	49.6667	1	44.4	1	50.8	1		7	22.2667	0.902703	48.1333	0.980977	47.2	1	43.2667	0.995399
8	16.2667	0.827189	45.6667	0.919463	40.6667	0.915917	43.6667	0.859581		8	23.5333	0.954054	49.0667	1	35.6	0.754237	38.9333	0.895704
9	16.4667	0.837359	34.8	0.700671	32.6	0.734234	31.4667	0.619423		9	24.6667	1	44.8667	0.914402	24.6667	0.5226	31.1333	0.716256
10	16.634	0.845868	24.5333	0.493959	21.6	0.486486	22.2	0.437008		10	21.8	0.883784	35.4	0.721467	18.3333	0.388417	24.8667	0.572086
11	16.5333	0.840749	17.8667	0.359732	15.3333	0.345345	19.5333	0.384514		11	20.1333	0.816216	27.4667	0.559783	16.4	0.347458	24.2	0.556748
12	18.5333	0.942453	15.9333	0.320804	14.6667	0.330331	18.9333	0.372703		12	21.9333	0.889189	20.3333	0.414401	17.4667	0.370057	23.4	0.538343
13	17.6667	0.898381	16.7333	0.336912	15.4	0.346847	16.5333	0.325459		13	22.8667	0.927027	18.2	0.370924	17.6	0.372881	21.5333	0.495398
14	17.324	0.880956	15.4	0.310067	15.4667	0.348349	15.9333	0.313648		14	23.9333	0.97027	18.7333	0.381793	17.2667	0.36582	21.7333	0.499999
	0 hr		1 hr		5 hr		10 hr
	0.928587	0.0601025	0.472948	0.153066	0.467572	0.109807	0.422751	0.073896
	0.912721	0.0397435	0.48487	0.163403	0.487337	0.114194	0.426734	0.0684558
	0.918314	0.0294191	0.535651	0.151295	0.532202	0.124351	0.442301	0.0761085
	0.904281	0.0633212	0.588085	0.091326	0.585783	0.0886361	0.504926	0.0723412
	0.882123	0.0723904	0.701499	0.0748784	0.687085	0.0892679	0.630445	0.0720235
	0.890379	0.0770993	0.849313	0.0926331	0.829274	0.105753	0.790526	0.129224
	0.902046	0.0972721	0.936872	0.0562879	0.946562	0.0580583	0.923546	0.10132
	0.92043	0.0756932	0.983472	0.0227431	0.992509	0.0183495	0.975156	0.0336077
	0.892273	0.0889184	0.950145	0.0481586	0.879619	0.0792683	0.898995	0.0709453
	0.883605	0.0842295	0.829074	0.0796486	0.699225	0.0872896	0.727449	0.0939395
	0.844573	0.0680665	0.674472	0.111487	0.565726	0.105284	0.574654	0.100844
	0.834268	0.10393	0.545937	0.109704	0.496775	0.123296	0.498393	0.0785273
	0.879145	0.11479	0.459718	0.0882465	0.46048	0.106806	0.478438	0.0710761
	0.851099	0.106187	0.437804	0.0725917	0.43038	0.0771792	0.452831	0.072353
	0.847106	0.120287	0.431929	0.0813377	0.412839	0.0852887	0.433625	0.0714809
