# Supplementary material for: Planar cell polarity signaling coordinates oriented cell division and cell rearrangement in clonally expanding growth plate cartilage
Source: eLife. 2017 Oct 10;6:e23279. doi: 10.7554/eLife.23279 (PMC5634781; doi:10.7554/eLife.23279)
Supplement: Figure 6—figure supplement 3—source data 2. [file elife-23279-fig6-figsupp3-data2.xlsx]

## Sheet: Sheet1
Distance/Time		26.213	1h	56.8667	5h	48.2	10h	61.8667		Distance/Time	0	24.6667	1h	38.7333	5h	47.2	10h	49.3333
0	25.7333	0.981701	21.8	0.383353	21.4	0.443983	27.0667	0.4375		0	23.6	0.956757	27.2667	0.70396	24.057	0.509682	23.3333	0.472973
1	23.6	0.900317	24.32	0.427667	23.8	0.493776	31.8667	0.515086		1	23.2	0.94054	28.0667	0.724614	22.3333	0.473163	22.3333	0.452702
2	21.7333	0.829105	25.43	0.447186	22.8	0.473029	34.9333	0.564654		2	21.6667	0.878378	29.7333	0.767642	21.1333	0.447739	21.6	0.437838
3	21.4	0.816389	29.5333	0.519343	21.4	0.443983	37.5333	0.60668		3	21.3333	0.864865	33.4667	0.864029	23.2667	0.492939	25.5333	0.517567
4	22.8	0.869797	36.0667	0.634232	23.6667	0.49101	42.8	0.69181		4	21.0667	0.854054	35.2667	0.910501	25.2667	0.535311	33.4667	0.67838
5	25.0239	0.954637	42.5333	0.747947	29.9333	0.621023	50.1333	0.810344		5	20.9333	0.848648	35.8667	0.925991	30.2667	0.641244	41.8667	0.84865
6	25.3333	0.966441	49.5333	0.871042	36.3333	0.753803	54.8667	0.886854		6	22.3333	0.905405	38.3333	0.989673	40.7333	0.862994	49.3333	1
7	24.0667	0.91812	54.6667	0.961313	42.2	0.875519	61.8667	1		7	23.3333	0.945946	38.7333	1	47.2	1	47.6	0.964866
8	22.4	0.854538	56.8667	1	48.2	1	56.7333	0.917025		8	24.6667	1	34.9333	0.901893	45.3333	0.960451	42.176	0.854919
9	22.6667	0.864711	54.5333	0.958967	45.4	0.941909	45.7333	0.739223		9	24.4667	0.991892	36.8	0.950087	44.7333	0.947739	39.0667	0.791893
10	22.2	0.846908	46.6667	0.820633	42.0667	0.872753	36.5333	0.590516		10	23.7333	0.962162	37.9333	0.979346	39.8667	0.844633	37.095	0.751926
11	21.9333	0.836735	37.3333	0.656505	37.6667	0.781467	29.0667	0.469828		11	22.1333	0.897297	33.6	0.867471	39.1333	0.829095	33.9333	0.687838
12	23.8667	0.91049	28.2	0.495897	30.8	0.639004	25.7333	0.415948		12	21.8	0.883784	30.4	0.784854	32.4667	0.687854	28.8	0.583784
13	26.213	1	24.4	0.429074	23.3333	0.484093	25.0039	0.404158		13	24.034	0.974351	27.9333	0.72117	23.3333	0.49435	25.3333	0.513513
14	25.7333	0.981701	23.2667	0.409145	21.6667	0.449517	23.8667	0.385776		14	23.6	0.956757	28.309	0.73087	19.6667	0.416667	21.2667	0.431082
Distance/Time		28.8	1h	57.1333	5h	47.1333	10h	54.7333		Distance/Time	0	28.9333	1h	55.3333	5h	51.004	10h	37.8
0	21.8667	0.759259	35.0324	0.61317	25.6	0.54314	20.0667	0.366627		0	25.9333	0.896313	22.7333	0.410843	19.6	0.384284	19.6667	0.520283
1	23.4	0.8125	40.0667	0.701285	24.6667	0.523339	20.0667	0.366627		1	26.3333	0.910138	22.7333	0.410843	20.4667	0.401276	17.9333	0.474426
2	23.7333	0.824074	46.2	0.808635	27.1333	0.575672	24.0034	0.438552		2	28.6667	0.990784	25.7333	0.46506	21.1333	0.414346	16.9333	0.447971
3	23.8667	0.828704	51.4	0.89965	31.0667	0.659124	31.5333	0.576126		3	28.3333	0.979263	27.9333	0.504819	25.8	0.505843	18.2	0.481481
4	26.0667	0.905093	53.5333	0.936989	36.4	0.772278	37.4667	0.684532		4	27.3333	0.9447	34.0667	0.615664	35.4667	0.695371	22.456	0.594074
5	26.6	0.923611	53.4	0.934656	39.3333	0.834512	41.3333	0.755176		5	28.9333	1	42.5333	0.768675	44.7333	0.877055	29.2667	0.774251
6	27.7333	0.962963	55.5333	0.971995	40.0667	0.850072	48.3333	0.883069		6	28.8	0.995392	49.7333	0.898795	51.004	1	36.8	0.973545
7	28.4667	0.988426	57.1333	1	41.6667	0.884018	54.7333	1		7	26.7333	0.923963	55.3333	1	49.8	0.976394	37.8	1
8	26.4	0.916667	55.9333	0.978996	45.1333	0.957567	52.24	0.954446		8	25.6	0.884793	52.4667	0.948194	40.9333	0.802551	35.1333	0.929452
9	22.9333	0.796296	51.4667	0.900818	47.1333	1	50.6	0.924483		9	24.1333	0.834101	44.0667	0.796387	33.7333	0.661385	31.2667	0.827161
10	24.2	0.840278	42.64	0.746325	43.2667	0.917965	50.1333	0.915956		10	24.4667	0.845622	32.2667	0.583133	29.8667	0.585576	25.3333	0.670193
11	26.8667	0.93287	32.4	0.567095	37.2	0.789251	46.7333	0.853837		11	24.8667	0.859447	27.4	0.495181	26.6667	0.522835	20.2	0.534392
12	25.9333	0.900463	25.34	0.443524	32.2667	0.684584	38.8667	0.710111		12	24.9333	0.861751	25.8667	0.467471	23.7333	0.465322	17.5333	0.463844
13	26.2667	0.912037	23.9333	0.418903	29.8667	0.633665	31.45	0.574604		13	24.9333	0.861751	25.4667	0.460242	23.4	0.458788	17.2667	0.456791
14	28.8	1	22.4667	0.393233	25.3333	0.537482	24.9333	0.455542		14	24.2667	0.83871	25.8667	0.467471	22.2667	0.436568	16.4667	0.435627
Distance/Time		22.005	1h	50	5h	49.2	10h	46.3333		Distance/Time	0	31.004	1h	63.7333	5h	58.4	10h	51.3333
0	21.3333	0.969476	25.2	0.504	22.3333	0.453929	22.4	0.483454		0	28.3333	0.91386	20.0667	0.314854	25.8667	0.442923	24.4	0.475325
1	21.1333	0.960388	23.8667	0.477334	21.8	0.443089	23.6667	0.510792		1	28.9333	0.933213	21.1333	0.33159	28.0667	0.480594	26.0667	0.507793
2	21.4667	0.975536	23.4	0.468	23.24	0.472358	22.6	0.48777		2	28.5333	0.920311	23.0667	0.361925	30.6	0.523973	26.2	0.51039
3	20.8	0.94524	26.4667	0.529334	25.4	0.51626	22.7333	0.490647		3	26.0667	0.840752	25.4667	0.399582	30.6667	0.525115	29.5333	0.575324
4	20.4	0.927062	33.8	0.676	28.3333	0.57588	26.8667	0.579857		4	25.8	0.832151	27.2	0.426778	32.8667	0.562786	34.0667	0.663637
5	19.2667	0.875559	42.7333	0.854666	37.0667	0.753388	35.1333	0.758273		5	27.6667	0.892358	32.8667	0.515691	38.2667	0.655252	40.133	0.781812
6	19.4667	0.884648	49.8	0.996	47.3333	0.962059	43.6	0.941008		6	29.044	0.936782	43.6	0.684101	48.8	0.835616	46.2	0.900001
7	20.3333	0.924032	50	1	49.2	1	46.3333	1		7	28.4	0.916011	57.5333	0.90272	57.6667	0.987443	50.854	0.990663
8	20.6	0.936151	40.1333	0.802666	40.6	0.825203	39.4	0.85036		8	27.6667	0.892358	63.7333	1	58.4	1	51.3333	1
9	19.9333	0.905855	27.8667	0.557334	29.6	0.601626	29.8	0.643166		9	29.9333	0.965467	52.1333	0.817992	55.001	0.941798	43.6	0.849351
10	19.1333	0.869499	23.186	0.46372	24.6667	0.501356	25.1333	0.542446		10	31.004	1	38.8	0.608787	48.6667	0.833334	33.3333	0.64935
11	19.8667	0.902825	23.4667	0.469334	23.6	0.479675	22.63	0.488418		11	29.7333	0.959016	29.4667	0.462344	40.0667	0.686074	25.5333	0.497402
12	20.2667	0.921003	24.1333	0.482666	23.6	0.479675	22.9333	0.494964		12	27.8	0.896658	26.0043	0.408017	32.9333	0.563926	23.322	0.454325
13	21.0667	0.957358	23.3333	0.466666	22.432	0.455935	23.2	0.50072		13	26.8667	0.866555	24.0667	0.377616	27.8667	0.47717	22.7333	0.442857
14	22.005	1	25.9333	0.518666	22.4	0.455285	22.6667	0.48921		14	27.2667	0.879457	22.43	0.351935	26.9333	0.461187	21.8	0.424676
	0 hr		1 hr		5 hr		10 hr
	0.912895	0.0821454	0.488363	0.147949	0.46299	0.0559375	0.45936	0.0525539
	0.909516	0.0521711	0.512222	0.162559	0.469206	0.0423696	0.471238	0.0567816
	0.903031	0.0715026	0.553075	0.186593	0.484519	0.0573102	0.481196	0.0503252
	0.879202	0.0671605	0.61946	0.208785	0.523877	0.0721343	0.541304	0.0516765
	0.88881	0.0438904	0.700027	0.193462	0.605439	0.106422	0.648715	0.048928
	0.915802	0.0553845	0.791271	0.155602	0.730412	0.108106	0.788084	0.0356819
	0.941939	0.0413357	0.901934	0.118212	0.877424	0.0896375	0.930746	0.0487403
	0.936083	0.027766	0.977339	0.0396963	0.953896	0.0581526	0.992588	0.0140854
	0.914084	0.0504993	0.938625	0.0762749	0.924295	0.0877697	0.917701	0.0578588
	0.893054	0.0759173	0.830264	0.149458	0.849076	0.17099	0.79588	0.096875
	0.894078	0.0691758	0.700324	0.185762	0.759269	0.17177	0.686731	0.133072
	0.898032	0.0451717	0.586322	0.156015	0.681399	0.147863	0.588619	0.152051
	0.895691	0.0208667	0.513738	0.136408	0.586728	0.0992519	0.520496	0.108747
	0.928675	0.0576382	0.478945	0.122909	0.500667	0.0667981	0.482107	0.0602431
	0.942771	0.067969	0.478553	0.136766	0.459451	0.0413811	0.436985	0.0342996
