# Supplementary material for: Planar cell polarity signaling coordinates oriented cell division and cell rearrangement in clonally expanding growth plate cartilage
Source: eLife. 2017 Oct 10;6:e23279. doi: 10.7554/eLife.23279 (PMC5634781; doi:10.7554/eLife.23279)
Supplement: Figure 6—figure supplement 3—source data 3. [file elife-23279-fig6-figsupp3-data3.xlsx]

## Sheet: Sheet1
	Distance/Time	0	20.7333	1h	33.6667	5h	23.8667	10h	24.9333			Distance/Time	0	22.3333	1h	37.0667	5h	21.5333	10h	24.4
	0	18.0329	0.869754	19.8667	0.590099	22.1333	0.927374	21.4667	0.860963			0	20.6667	0.925373	19.1333	0.516186	15.8	0.733746	19.3333	0.79235
	1	18.8667	0.909968	19.4	0.576237	21.395	0.896438	22.6667	0.909091			1	20.8	0.931343	19.7333	0.532373	16.6	0.770898	19.13	0.784016
	2	20.7333	1	20.6667	0.613862	17.3333	0.726257	21.6667	0.868984			2	19.8	0.886567	18.9333	0.51079	17.9333	0.832817	20.4667	0.838798
	3	20.5333	0.990354	25.1333	0.746533	16.9333	0.709497	20.3333	0.815508			3	19.8	0.886567	20.1333	0.543164	19.8	0.919505	20.2	0.827869
	4	19.7333	0.951768	28.3333	0.841582	19.2667	0.807263	20.2	0.810161			4	21.4667	0.961194	24.31	0.655845	21.2	0.98452	18.31	0.75041
	5	17.5333	0.845659	31.0004	0.920803	19.8667	0.832402	19.0032	0.762161			5	21.1333	0.946269	27.0667	0.730216	21.5333	1	16.34	0.669672
	6	16.0667	0.77492	33.6667	1	21.0667	0.882682	17.3333	0.695187			6	20.0667	0.898508	33.6	0.906474	20.6667	0.959753	16.4	0.672131
	7	17.1333	0.826367	32.5333	0.966335	21.6	0.905028	17.0667	0.684492			7	19.8667	0.889553	37.0667	1	19.1333	0.888545	18.2667	0.748634
	8	18.7333	0.903537	27.6	0.819801	23.8667	1	18.242	0.731631			8	20.2667	0.907463	34.9333	0.942444	17.4667	0.811146	19.6667	0.806011
	9	17.1333	0.826367	22.8667	0.679208	23.5333	0.986033	22.6667	0.909091			9	19.2667	0.862687	26.4667	0.714029	17.3333	0.804954	22.29	0.913525
	10	16.5333	0.797428	19.1333	0.568315	21.3333	0.893854	24.6	0.986631			10	21.0667	0.943284	19.8667	0.535972	17.9333	0.832817	24.4	1
	11	17.0667	0.823151	17.0667	0.506931	19.8	0.829609	24.9333	1			11	22.3333	1	16.7333	0.451438	18.2	0.845201	21.4	0.877049
	12	17.7333	0.855305	16.6667	0.49505	20.9333	0.877095	22.6	0.906417			12	20.7333	0.928358	15.9333	0.429855	15.7333	0.73065	17.1333	0.702186
	13	17.6	0.848875	16.8667	0.500991	20.2667	0.849162	21.096	0.846096			13	19.5333	0.874627	15.8667	0.428058	15.3333	0.712074	15.6667	0.642077
	14	16.5333	0.797428	15.5333	0.461385	19.4	0.812849	22.4	0.898396			14	19.7333	0.883582	14.4667	0.390288	14.9333	0.693498	15.5333	0.636612
	Distance/Time	0	23.7333	1h	43.2	5h	25.321	10h	16.8			Distance/Time	0	20.8	1h	43.3333	5h	26.6	10h	18.1333
	0	19.6	0.825843	15.2	0.351852	14.8667	0.587129	10.8667	0.646826			0	20.8	1	20.9333	0.483077	20.3333	0.76441	16.8667	0.930147
	1	21.0667	0.887641	15.4	0.356481	14.5333	0.573962	13.6	0.809524			1	19.2	0.923077	25.2667	0.583078	18.1333	0.681703	17.1333	0.944853
	2	21.4667	0.904495	16.8	0.388889	15.0667	0.595028	15.7333	0.936508			2	15.9333	0.766025	26.3333	0.607692	19.2667	0.724312	16.9333	0.933824
	3	21.6	0.910112	22.0667	0.510803	15.5333	0.613455	16.6	0.988095			3	17.5333	0.842949	30.4667	0.703078	20.6	0.774436	16.0667	0.88603
	4	22.2667	0.938203	29.8667	0.691359	18.8	0.742467	16.8	1			4	19.8	0.951923	35.6	0.821539	22.5333	0.847117	16.2	0.893383
	5	21.6	0.910112	36.6	0.847222	23.2667	0.91887	14.6	0.869048			5	20.2667	0.974359	41.2	0.95077	24.6	0.924812	14.9333	0.823529
	6	21.4667	0.904495	41.9333	0.970678	25.321	1	14.123	0.840655			6	19.6667	0.945513	43.3333	1	25.7333	0.967417	15.1333	0.834559
	7	20.1333	0.848315	43.2	1	24.9333	0.984689	13.5333	0.805555			7	18.3333	0.88141	36.8667	0.850771	26.6	1	15.7333	0.867647
	8	19.4667	0.820225	42.1333	0.975308	22.2	0.876743	12.2667	0.730159			8	16.0667	0.772436	33.8	0.780001	26.2	0.984962	16.6667	0.919118
	9	20.4	0.859551	35.5333	0.82253	17.7333	0.70034	12.8	0.761905			9	15.6	0.75	31.5333	0.727692	22.359	0.840564	18.1333	1
	10	21.4667	0.904495	30.6	0.708333	15.1333	0.597658	13.7333	0.81746			10	16.9333	0.814102	29.6	0.683077	19.1333	0.719297	17.8	0.981618
	11	23.7333	1	26.3333	0.609567	14.5333	0.573962	14.7333	0.876984			11	19.2667	0.926282	27.4	0.632308	18.7333	0.704259	17.8	0.981618
	12	23.13	0.974579	21.8667	0.506174	14.9333	0.589759	14.7333	0.876984			12	19.7333	0.948718	25.0667	0.578463	18.7333	0.704259	17.3333	0.955882
	13	21.2	0.893259	18.5333	0.429012	15.4	0.608191	14.6667	0.873016			13	18.2	0.875	21.6	0.498462	17.2	0.646617	16.6667	0.919118
	14	18.6667	0.786517	18.5333	0.429012	14.8667	0.587129	14.4667	0.861111			14	15.7333	0.75641	17.9333	0.413846	15.6667	0.588974	15.2	0.838235
	Distance/Time	0	24.6	1h	33.6667	5h	24.4	10h	19.332			Distance/Time	0	23.8	1h	55.1333	5h	30.1333	10h	23.3333
	0	20.8	0.845528	18.5333	0.550494	17.3333	0.710382	17.6667	0.913856			0	23.8	1	18.8667	0.342202	19.0667	0.632745	18.7333	0.802857
	1	22.2667	0.905149	21.3333	0.633662	18.2	0.745902	18.9333	0.979378			1	23.2667	0.977591	18.6667	0.338574	18.0667	0.599559	20.004	0.857316
	2	22.6667	0.921409	25.1333	0.746533	18.6667	0.765027	19.0667	0.986275			2	23.0667	0.969188	18.3333	0.332527	19.5333	0.64823	23.31	0.999001
	3	21.5333	0.875339	29.1333	0.865345	18.1333	0.743169	17.6	0.910408			3	21.31	0.895378	18.8667	0.342202	21.4667	0.712391	22.065	0.945644
	4	20.9333	0.850948	30.2	0.897029	19.9333	0.81694	17.5333	0.906959			4	20.003	0.840462	25.9333	0.470375	24.7333	0.820796	17.0667	0.731431
	5	21.8667	0.888889	30.7333	0.912869	21.2	0.868852	17.5333	0.906959			5	21.9333	0.921568	40.8	0.740025	28.3333	0.940265	14.3333	0.614285
	6	23.8	0.96748	32.4	0.962375	23.2	0.95082	15.6667	0.810401			6	22.9333	0.963585	51.2	0.928658	30.1333	1	12.6667	0.542859
	7	23.1333	0.940379	33.6667	1	23.9333	0.980874	16.9333	0.875922			7	22.7333	0.955182	54.4667	0.987909	28.9333	0.960177	11.4667	0.491431
	8	23.4	0.95122	29.5333	0.877226	24.4	1	19.332	1			8	23.7333	0.997199	55.1333	1	24.2667	0.805312	13.2667	0.568574
	9	22.9333	0.932249	24.2667	0.720792	23.8	0.97541	18.4	0.95179			9	23.2667	0.977591	45.8	0.830714	20.134	0.668164	19.6	0.840001
	10	22.6	0.918699	20.8	0.617821	21.9333	0.898907	17.6667	0.913856			10	21.8667	0.918768	32.8667	0.596132	17.0667	0.566373	23.3333	1
	11	23.4667	0.95393	19.3333	0.574256	21.4667	0.879782	17.6667	0.913856			11	20.7333	0.871148	25.0667	0.454656	15.8	0.524337	22.6	0.968573
	12	24.6	1	18.2	0.540594	22.5333	0.923497	18.4	0.95179			12	20.6667	0.868347	21.7333	0.394196	16.098	0.534226	21.4	0.917144
	13	24.3333	0.98916	16.2667	0.483169	18.8	0.770492	17.7333	0.917304			13	21.2	0.890756	19.0667	0.345829	17.6	0.584071	17.7333	0.76
	14	24.1333	0.98103	15.0934	0.448318	17.9333	0.734973	17.5333	0.906959			14	21.9333	0.921568	18.4	0.333737	18.8	0.623894	16.7333	0.717142
	Distance/Time	0	19.2667	1h	41.6	5h	28.6	10h	25.1333
	0	18.6	0.965398	22.5333	0.541666	16.3333	0.571094	19.9333	0.793103
	1	17.6667	0.916955	22.3333	0.536858	15.3333	0.536129	22.8	0.907162
	2	16.6	0.861592	22.4667	0.540065	16.2	0.566434	25.1333	1
	3	16.8	0.871972	27.3333	0.65705	17.067	0.596748	23.0667	0.917772
	4	17.043	0.884585	31.4	0.754808	19.1333	0.668997	19.4	0.771883
	5	18.3333	0.951557	37.6	0.903846	22.6	0.79021	17.3333	0.689655
	6	17.5333	0.910034	41.6	1	28.6	1	20.7333	0.824934
	7	18.1333	0.941176	36.8	0.884615	27.9333	0.976689	22.2667	0.885942
	8	18.7333	0.972318	26.8667	0.645834	23.4	0.818182	22.4	0.891247
	9	18.9333	0.982699	20.8667	0.501603	19.3333	0.67599	20.8667	0.830239
	10	17.9333	0.930796	17.42	0.41875	19.3333	0.67599	19.532	0.777135
	11	19.2667	1	16.8	0.403846	18.5333	0.648017	17.4667	0.69496
	12	18.2	0.944637	18.4667	0.443911	17.005	0.59458	18.5333	0.7374
	13	17.5333	0.910034	18.3333	0.440704	20.6667	0.722612	18.2	0.724138
	14	17.6	0.913495	21.4667	0.516026	21.7333	0.759906	18.6667	0.742706
	0 hr		1 hr		5 hr		10 hr
	0.918842	0.0728202	0.482225	0.0979698	0.70384	0.123065	0.820015	0.0952109
	0.921675	0.028322	0.50818	0.114872	0.68637	0.12753	0.884477	0.0709694
	0.901325	0.0762212	0.534337	0.14095	0.694015	0.0952524	0.937627	0.0639252
	0.896096	0.0465649	0.624025	0.1729	0.724172	0.107929	0.898761	0.0616368
	0.911298	0.0514379	0.733219	0.143567	0.812586	0.0969563	0.837747	0.0985237
	0.919773	0.0432726	0.857964	0.089467	0.896487	0.0708286	0.762187	0.10942
	0.909219	0.0656267	0.966884	0.0374951	0.96581	0.0421924	0.745818	0.112905
	0.897483	0.0497907	0.955661	0.06205	0.956572	0.0427577	0.765661	0.141832
	0.903485	0.0815687	0.862945	0.125041	0.899478	0.0924777	0.806677	0.144539
	0.884449	0.0848105	0.713796	0.109512	0.807351	0.135006	0.88665	0.0808671
	0.889653	0.0587282	0.589771	0.0967758	0.7407	0.136911	0.925243	0.0929216
	0.939216	0.0702045	0.519	0.0877546	0.715024	0.140289	0.901863	0.103786
	0.931421	0.0529477	0.484034	0.0649916	0.707724	0.148661	0.863972	0.102594
	0.897387	0.0447509	0.446603	0.0545099	0.699031	0.093619	0.811678	0.105472
	0.862861	0.0835117	0.427516	0.0574217	0.685889	0.0885568	0.800166	0.102601
